# Supplementary material for: Toxic Habits: An Analysis of General Trends and Biases in Snake Venom Research
Source: Toxins (Basel). 2022 Dec 17;14(12):884. doi: 10.3390/toxins14120884 (PMC9783912; doi:10.3390/toxins14120884)
Supplement: Supplementary file 1 [file toxins-14-00884-s001.zip]

Archive with 3 entries (2 files):
- toxins-2042675-supplementary ms/
- toxins-2042675-supplementary ms/Supplementary Figures.pdf
- toxins-2042675-supplementary ms/Supplementary Tables.xlsx
