# Supplementary material for: Toxic Habits: An Analysis of General Trends and Biases in Snake Venom Research
Source: Toxins (Basel). 2022 Dec 17;14(12):884. doi: 10.3390/toxins14120884 (PMC9783912; doi:10.3390/toxins14120884)
Supplement: Supplementary file 1 [file toxins-14-00884-s001.zip › toxins-2042675-supplementary ms/Supplementary Tables.xlsx]

## Sheet: Content index
INDEX
Table S1	Complete dataset of the articles analysed in the present work.
Table S2	Complete list of all retrieved snake species.
Table S3	Country of origin of the retrieved snake species.
Table S4	Number of publications considered per each year of the defined time frame.
Table S5	Polynomial regression models applied to test the relationship between topic categories and number of yearly papers covering each one of them.
Table S6	Summary of the Generalised Linear Model (GLM) applied to test the relationship between number of articles retrieved for each snake species and hazard category (HAZARD) and biogeographic realm (REALM).

## Sheet: Table S1
			Supplementary Table S1. Complete dataset of the articles analysed in the present work. For each article, DOI/link, authors, title, publication year, taxonomic information of the snake species considered and topic categories covered are reported.
	INDEX		#	DOI/LINK	AUTHORS	TITLE	YEAR	FAMILY	SUBFAMILY/GROUP	GENUS	SPECIES	COUNTRY	REALM	TOPIC CATEGORIES
	Table S1		1	https://doi.org/10.1016/j.toxicon.2021.03.014	Adamude, F. A., Dingwoke, E. J., Abubakar, M. S., Ibrahim, S., Mohamed, G., Klein, A., & Sallau, A. B.	Proteomic analysis of three medically important Nigerian Naja (Naja haje, Naja katiensis and Naja nigricollis) snake venoms	2021	Elapidae	Old World and American elapids	Naja	N. haje	Nigeria	Afrotropic	Venom characterisation, Interspecific venom variation
	Table S2							Elapidae	Old World and American elapids	Naja	N. katiensis	Nigeria	Afrotropic
	Table S3							Elapidae	Old World and American elapids	Naja	N. nigricollis	Nigeria	Afrotropic
	Table S4		2	https://doi.org/10.1016/j.toxicon.2007.03.012	Aguilar, I., Guerrero, B., Salazar, A. M., Giron, M. E., Pérez, J. C., Sánchez, E. E., & Rodríguez-Acosta, A.	Individual venom variability in the South American rattlesnake Crotalus durissus cumanensis	2007	Viperidae	Crotalinae	Crotalus	C. durissus	Venezuela	Neotropic	Venom characterisation, Geographic venom variation, Biological activity
	Table S5		3	https://doi.org/10.1016/j.jprot.2017.08.016	Ainsworth, S., Petras, D., Engmark, M., Süssmuth, R. D., Whiteley, G., Albulescu, L. O., ... & Dorrestein, P. C.	The medical threat of mamba envenoming in sub-Saharan Africa revealed by genus-wide analysis of venom composition, toxicity and antivenomics profiling of available antivenoms	2018	Elapidae	Old World and American elapids	Dendroaspis	D. angusticeps	Tanzania	Afrotropic	Venom characterisation, Interspecific venom variation, Biological activity, Antivenomics and neutralisation
	Table S6							Elapidae	Old World and American elapids	Dendroaspis	D. jamesoni	Cameroon	Afrotropic
								Elapidae	Old World and American elapids	Dendroaspis	D. jamesoni	Uganda	Afrotropic
								Elapidae	Old World and American elapids	Dendroaspis	D. polylepis	Tanzania	Afrotropic
								Elapidae	Old World and American elapids	Dendroaspis	D. viridis	Togo	Afrotropic
			4	https://doi.org/10.1016/0041-0101(85)90394-0	Aird, S. D.	A quantitative assessment of variation in venom constituents within and between three nominal rattlesnake subspecies	1985	Viperidae	Crotalinae	Crotalus	C. concolor	USA	Nearctic	Venom characterisation, Interspecific venom variation, Geographic venom variation
								Viperidae	Crotalinae	Crotalus	C. lutosus	USA	Nearctic
								Viperidae	Crotalinae	Crotalus	C. viridis	USA	Nearctic
			5	https://doi.org/10.1186/1471-2164-14-790	Aird, S. D., Watanabe, Y., Villar-Briones, A., Roy, M. C., Terada, K., & Mikheyev, A. S.	Quantitative high-throughput profiling of snake venom gland transcriptomes and proteomes (Ovophis okinavensis and Protobothrops flavoviridis)	2013	Viperidae	Crotalinae	Ovophis	O. okinavensis	Japan	Indomalayan	Venom characterisation, Interspecific venom variation
								Viperidae	Crotalinae	Protobothrops	P. flavoviridis	Japan	Indomalayan
			6	https://doi.org/10.1186/s12864-015-1832-6	Aird, S. D., Aggarwal, S., Villar-Briones, A., Tin, M. M. Y., Terada, K., & Mikheyev, A. S.	Snake venoms are integrated systems, but abundant venom proteins evolve more rapidly	2015	Viperidae	Crotalinae	Protobothrops	P. elegans	Japan	Indomalayan	Venom characterisation, Interspecific venom variation, Individual venom variation
								Viperidae	Crotalinae	Protobothrops	P. flavoviridis	Japan	Indomalayan
			7	https://doi.org/10.3390/toxins11020090	Al-Shekhadat, R. I., Lopushanskaya, K. S., Segura, Á., Gutiérrez, J. M., Calvete, J. J., & Pla, D.	Vipera berus berus venom from Russia: venomics, bioactivities and preclinical assessment of microgen antivenom	2019	Viperidae	Viperinae	Vipera	V. berus	Russia	Palearctic	Venom characterisation, Biological activity, Antivenomics and neutralisation
			8	https://doi.org/10.1021/pr800332p	Alape-Girón, A., Sanz, L., Escolano, J., Flores-Diaz, M., Madrigal, M., Sasa, M., & Calvete, J. J.	Snake venomics of the lancehead pitviper Bothrops asper: geographic, individual, and ontogenetic variations	2008	Viperidae	Crotalinae	Bothrops	B. asper	Costa Rica	Neotropic	Venom characterisation, Individual venom variation, Geographic venom variation
			9	https://doi.org/10.1016/j.jprot.2013.05.015	Ali, S. A., Yang, D. C., Jackson, T. N., Undheim, E. A., Koludarov, I., Wood, K., ... & Fry, B. G.	Venom proteomic characterization and relative antivenom neutralization of two medically important Pakistani elapid snakes (Bungarus sindanus and Naja naja)	2013	Elapidae	Old World and American elapids	Bungarus	B. sindanus	Pakistan	Indomalayan	Venom characterisation, Interspecific venom variation, Biological activity, Antivenomics and neutralisation
								Elapidae	Old World and American elapids	Naja	N. naja	Pakistan	Indomalayan
			10	https://doi.org/10.3390/toxins11050294	Amazonas, D. R., Freitas-de-Sousa, L. A., Orefice, D. P., Sousa, L. F. D., Martinez, M. G., Mourão, R. H., ... & Moura-da-Silva, A. M.	Evidence for snake venom plasticity in a long-term study with individual captive Bothrops atrox	2019	Viperidae	Crotalinae	Bothrops	B. atrox	Brazil	Neotropic	Venom characterisation, Individual venom variation
			11	https://doi.org/10.1016/j.jprot.2018.03.032	Amazonas, D. R., Portes-Junior, J. A., Nishiyama-Jr, M. Y., Nicolau, C. A., Chalkidis, H. M., Mourão, R. H., ... & Junqueira-de-Azevedo, I. L.	Molecular mechanisms underlying intraspecific variation in snake venom	2018	Viperidae	Crotalinae	Bothrops	B. atrox	Brazil	Neotropic	Venom characterisation, Individual venom variation, Geographic venom variation
			12	https://doi.org/10.1021/acs.jproteome.0c00737	Andrade-Silva, D., Zelanis, A., Travaglia-Cardoso, S. R., Nishiyama Jr, M. Y., & Serrano, S. M.	Venom profiling of the insular species Bothrops alcatraz: characterization of proteome, glycoproteome, and N‑terminome using terminal amine isotopic labeling of substrates	2021	Viperidae	Crotalinae	Bothrops	B. alcatraz	Brazil	Neotropic	Venom characterisation
			13	https://doi.org/10.11646/zootaxa.1038.1.1	Arıkan, H., Göçmen, B., Mermer, A., & Bahar, H.	An electrophoretic comparison of the venoms of a colubrid and various viperid snakes from Turkey and Cyprus, with some taxonomic and phylogenetic implications	2005	Viperidae	Viperinae	Macrovipera	M. lebetina	Cyprus	Palearctic	Venom characterisation, Interspecific venom variation, Geographic venom variation
								Viperidae	Viperinae	Macrovipera	M. lebetina	Turkey	Palearctic
								Psammophiidae	NA	Malpolon	M. insignitus	Turkey	Palearctic
								Viperidae	Viperinae	Montivipera	M. wagneri	Turkey	Palearctic
								Viperidae	Viperinae	Montivipera	M. xanthina	Turkey	Palearctic
								Viperidae	Viperinae	Vipera	V. transcaucasiana	Turkey	Palearctic
								Viperidae	Viperinae	Vipera	V. barani	Turkey	Palearctic
								Viperidae	Viperinae	Vipera	V. eriwanensis	Turkey	Palearctic
								Viperidae	Viperinae	Vipera	V. kaznakovi	Turkey	Palearctic
			14	https://biozoojournals.ro/nwjz/content/v4.1/03.nwjz.04.01.Arikan.et.al..pdf	Arikan, H., Göçmen, B., Kumlutaş, Y., Alpagut-Keskin, N., Ilgaz, Ç., & Yildiz, M. Z.	Electrophoretic characterisation of the venom samples obtained from various Anatolian snakes (Serpentes: Colubridae, Viperidae, Elapidae)	2008	Viperidae	Viperinae	Macrovipera	M. lebetina	Turkey	Palearctic	Venom characterisation, Interspecific venom variation
								Psammophiidae	NA	Malpolon	M. insignitus	Turkey	Palearctic
								Viperidae	Viperinae	Montivipera	M. wagneri	Turkey	Palearctic
								Viperidae	Viperinae	Montivipera	M. xanthina	Turkey	Palearctic
								Viperidae	Viperinae	Vipera	V. transcaucasiana	Turkey	Palearctic
								Viperidae	Viperinae	Vipera	V. barani	Turkey	Palearctic
								Viperidae	Viperinae	Vipera	V. eriwanensis	Turkey	Palearctic
								Viperidae	Viperinae	Vipera	V. kaznakovi	Turkey	Palearctic
								Elapidae	Old World and American elapids	Walterinnesia	W. morgani	Turkey	Palearctic
			15	https://doi.org/10.1016/j.toxicon.2021.01.014	Arnaud, G., García-de León, F. J., Beltrán, L. F., & Carbajal-Saucedo, A.	Proteomic comparison of adult and juvenile Santa Catalina rattlesnake (Crotalus catalinensis) venom	2021	Viperidae	Crotalinae	Crotalus	C. catalinensis	USA	Nearctic	Venom characterisation, Individual venom variation
			16	https://doi.org/10.1080/02772248.2019.1619743	Asad, M. H., McCleary, R. J., Salafutdinov, I., Alam, F., Shah, H. S., Bibi, S., ... & Rizvanov, A. A.	Proteomics study of Southern Punjab Pakistani cobra (Naja naja: formerly Naja naja karachiensis) venom	2019	Elapidae	Old World and American elapids	Naja	N. naja	Pakistan	Indomalayan	Venom characterisation
			17	https://doi.org/10.1016/0041-0101(92)90539-H	Assakura, M. T., da Graça Salomão, M., Puorto, G., & Mandelbaum, F. R.	Hemorrhagic, fibrinogenolytic and edemaforming activities of the venom of the colubrid snake Philodryas olfersii (green snake)	1992	Colubridae	Dipsadinae	Philodryas	P. olfersii	Brazil	Neotropic	Venom characterisation, Biological activity, Antivenomics and neutralisation
			18	https://doi.org/10.1016/j.cca.2005.02.008	Balija, M. L., Vrdoljak, A., Habjanec, L., Dojnović, B., Halassy, B., Vranešić, B., & Tomašić, J.	The variability of Vipera ammodytes ammodytes venoms from Croatia - biochemical properties and biological activity	2005	Viperidae	Viperinae	Vipera	V. ammodytes	Croatia	Palearctic	Venom characterisation, Geographic venom variation, Biological activity, Antivenomics and neutralisation
			19	https://doi.org/10.3390/toxins12030187	Balija, M. L., Leonardi, A., Brgles, M., Sviben, D., Kurtović, T., Halassy, B., & Križaj, I.	Biological activities and proteomic profile of the venom of Vipera ursinii ssp., a very rare karst viper from Croatia	2020	Viperidae	Viperinae	Vipera	V. ursinii	Croatia	Palearctic	Venom characterisation, Biological activity, Prey specificity
			20	https://doi.org/10.1098/rspb.2009.0048	Barlow, A., Pook, C. E., Harrison, R. A., & Wüster, W.	Coevolution of diet and prey-specific venom activity supports the role of selection in snake venom evolution	2009	Viperidae	Viperinae	Echis	E. carinatus	Pakistan	Indomalayan	Venom characterisation, Interspecific venom variation, Biological activity, Prey specificity of venom
								Viperidae	Viperinae	Echis	E. coloratus	Saudi Arabia	Palearctic
								Viperidae	Viperinae	Echis	E. romani	Nigeria	Afrotropic
								Viperidae	Viperinae	Echis	E. pyramidum	Kenya	Afrotropic
			21	https://doi.org/10.1002/pmic.200402024	Bazaa, A., Marrakchi, N., El Ayeb, M., Sanz, L., & Calvete, J. J.	Snake venomics: comparative analysis of the venom proteomes of the Tunisian snakes Cerastes cerastes, Cerastes vipera and Macrovipera lebetina	2005	Viperidae	Viperinae	Cerastes	C. cerastes	Tunisia	Palearctic	Venom characterisation, Interspecific venom variation
								Viperidae	Viperinae	Cerastes	C. vipera	Tunisia	Palearctic
								Viperidae	Viperinae	Daboia	D. mauritanica	Tunisia	Palearctic
			22	https://doi.org/10.1016/j.jprot.2020.103863	Bénard-Valle, M., Neri-Castro, E., Yañez-Mendoza, M. F., Lomonte, B., Olvera, A., Zamudio, F., ... & Alagón, A.	Functional, proteomic and transcriptomic characterization of the venom from Micrurus browni browni: Identification of the first lethal multimeric neurotoxin in coral snake venom	2020	Elapidae	Old World and American elapids	Micrurus	M. browni	Mexico	Neotropic	Venom characterisation, Antivenomics and neutralisation, Biological activity, Prey specificicty
			23	https://doi.org/10.1016/j.biochi.2021.01.003	Bénard-Valle, M., Neri-Castro, E., Elizalde-Morales, N., Olvera-Rodríguez, A., Strickland, J., Acosta, G., & Alagón, A.	Protein composition and biochemical characterization of venom from Sonoran coral snakes (Micruroides euryxanthus)	2021	Elapidae	Old World and American elapids	Micruroides	M. euryxanthus	Mexico	Neotropic	Venom characterisation, Antivenomics and neutralisation, Biological activity
			24	https://doi.org/10.1016/j.toxcx.2020.100048	Bhatia, S., & Vasudevan, K.	Comparative proteomics of geographically distinct saw-scaled viper (Echis carinatus) venoms from India	2020	Viperidae	Viperinae	Echis	E. carinatus	India	Indomalayan	Venom characterisation, Geographic venom variation
			25	https://doi.org/10.1074/mcp.M500270-MCP200	Birrell, G. W., Earl, S., Masci, P. P., de Jersey, J., Wallis, T. P., Gorman, J. J., & Lavin, M. F.	Molecular diversity in venom from the Australian brown snake, Pseudonaja textilis	2006	Elapidae	Australo-Papuan and marine elapids	Pseudonaja	P. textilis	Australia	Australasia	Venom characterisation, Geographic venom variation
			26	https://doi.org/10.1016/j.jprot.2010.06.001	Boldrini-França, J., Corrêa-Netto, C., Silva, M. M., Rodrigues, R. S., De La Torre, P., Pérez, A., ... & Sanz, L.	Snake venomics and antivenomics of Crotalus durissus subspecies from Brazil: assessment of geographic variation and its implication on snakebite management	2010	Viperidae	Crotalinae	Crotalus	C. durissus	Brazil	Neotropic	Venom characterisation, Geographic venom variation, Antivenomics and neutralisation
			27	https://doi.org/10.1016/j.toxicon.2020.05.028	Braga, J. R. M., de Morais-Zani, K., dos Santos Pereira, D., Sant'Anna, S. S., da Costa Galizio, N., Tanaka-Azevedo, A. M., ... & da Rocha, M. M. T.	Sexual and ontogenetic variation of Bothrops leucurus venom	2020	Viperidae	Crotalinae	Bothrops	B. leucurus	Brazil	Neotropic	Venom characterisation, Antivenomics and neutralisation, Individual venom variation
			28	https://doi.org/10.1016/j.jprot.2020.103882	Calvete, J. J., Bonilla, F., Granados-Martínez, S., Sanz, L., Lomonte, B., & Sasa, M.	Venomics of the Duvernoy's gland secretion of the false coral snake Rhinobothryum bovallii (Andersson, 1916) and assessment of venom lethality towards synapsid and diapsid animal models	2020	Colubridae	Colubrinae	Rhinobothryum	R. bovalli	Costa Rica	Neotropic	Venom characterisation, Individual venom variation, Prey specificity
			29	https://doi.org/10.1021/pr0701714	Calvete, J. J., Escolano, J., & Sanz, L.	Snake venomics of Bitis species reveals large intragenus venom toxin composition variation: application to taxonomy of congeneric taxa	2007	Viperidae	Viperinae	Bitis	B. caudalis	UNKNOWN	Afrotropic	Venom characterisation, Interspecific venom variation
								Viperidae	Viperinae	Bitis	B. nasicornis	UNKNOWN	Afrotropic
								Viperidae	Viperinae	Bitis	B. rhinoceros	UNKNOWN	Afrotropic
			30	https://doi.org/10.1016/j.jprot.2009.01.005	Calvete, J. J., Borges, A., Segura, Á., Flores-Díaz, M., Alape-Girón, A., Gutiérrez, J. M., ... & Faks, J. G.	Snake venomics and antivenomics of Bothrops colombiensis, a medically important pitviper of the Bothrops atrox-asper complex endemic to Venezuela: contributing to its taxonomy and snakebite management	2009	Viperidae	Crotalinae	Bothrops	B. asper	Costa Rica	Neotropic	Venom characterisation, Interspecific venom variation, Geographic venom variation, Antivenomics and neutralisation
								Viperidae	Crotalinae	Bothrops	B. atrox	Peru	Neotropic
								Viperidae	Crotalinae	Bothrops	B. atrox	Venezuela	Neotropic
			31	https://doi.org/10.1021/pr900249q	Calvete, J. J., Fasoli, E., Sanz, L., Boschetti, E., & Righetti, P. G.	Exploring the venom proteome of the western diamondback rattlesnake, Crotalus atrox, via snake venomics and combinatorial peptide ligand library approaches	2009	Viperidae	Crotalinae	Crotalus	C. atrox	USA	Nearctic	Venom characterisation
			32	https://doi.org/10.1021/acs.jproteome.1c00608	Calvete, J. J., Pla, D., Els, J., Carranza, S., Damm, M., Hempel, B. F., ... & Encinar, J. R.	Combined molecular and elemental mass spectrometry approaches for absolute quantification of proteomes: application to the venomics characterization of the two species of desert black cobras, Walterinnesia aegyptia and Walterinnesia morgani	2021	Elapidae	Old World and American elapids	Walterinnesia	W. aegyptia	Egypt	Palearctic	Venom characterisation, Biological activity, Interspecific venom variation
								Elapidae	Old World and American elapids	Walterinnesia	W. aegyptia	Saudi Arabia	Palearctic
								Elapidae	Old World and American elapids	Walterinnesia	W. morgani	Turkey	Palearctic
			33	https://doi.org/10.1016/j.jprot.2011.01.003	Calvete, J. J., Sanz, L., Pérez, A., Borges, A., Vargas, A. M., Lomonte, B., ... & Furtado, M. F. D.	Snake population venomics and antivenomics of Bothrops atrox: paedomorphism along its transamazonian dispersal and implications of geographic venom variability on snakebite management	2011	Viperidae	Crotalinae	Bothrops	B. atrox	Venezuela	Neotropic	Venom characterisation, Individual venom variation, Geographic venom variation
								Viperidae	Crotalinae	Bothrops	B. asper	Colombia	Neotropic
								Viperidae	Crotalinae	Bothrops	B. atrox	Brazil	Neotropic
			34	https://doi.org/10.1016/j.jprot.2012.05.026	Calvete, J. J., Ghezellou, P., Paiva, O., Matainaho, T., Ghassempour, A., Goudarzi, H., ... & Williams, D. J.	Snake venomics of two poorly known Hydrophiinae: comparative proteomics of the venoms of terrestrial Toxicocalamus longissimus and marine Hydrophis cyanocinctus	2012	Elapidae	Australo-Papuan and marine elapids	Hydrophis	H. cyanocinctus	Iran	Palearctic	Venom characterisation, Interspecific venom variation
								Elapidae	Australo-Papuan and marine elapids	Toxicocalamus	T. longissimus	Papua New Guinea	Australasia
			35	https://doi.org/10.1038/s41598-018-29791-y	Calvete, J. J., Casewell, N. R., Hernández-Guzmán, U., Quesada-Bernat, S., Sanz, L., Rokyta, D. R., ... & Schuett, G. W.	Venom complexity in a pitviper produced by facultative parthenogenesis	2018	Viperidae	Crotalinae	Agkistrodon	A. contortrix	USA	Nearctic	Venom characterisation, Individual venom variation, Biological activity
			36	https://doi.org/10.1186/1471-2164-10-564	Casewell, N. R., Harrison, R. A., Wüster, W., & Wagstaff, S. C.	Comparative venom gland transcriptome surveys of the saw-scaled vipers (Viperidae: Echis) reveal substantial intra-family gene diversity and novel venom transcripts	2009	Viperidae	Viperinae	Echis	E. carinatus	UAE	Palearctic	Venom characterisation, Interspecific venom variation
								Viperidae	Viperinae	Echis	E. coloratus	Egypt	Palearctic
								Viperidae	Viperinae	Echis	E. pyramidum	Kenya	Afrotropic
			37	https://doi.org/10.1080/14789450.2019.1559735	Chanda, A., Kalita, B., Patra, A., Senevirathne, W. D. S. T., & Mukherjee, A. K.	Proteomic analysis and antivenomics study of Western India Naja naja venom: correlation between venom composition and clinical manifestations of cobra bite in this region	2019	Elapidae	Old World and American elapids	Naja	N. naja	India	Indomalayan	Venom characterisation, Geographic venom variation, Biological activity, Antivenomics and neutralisation
			38	https://doi.org/10.1016/j.ijbiomac.2020.05.106	Chanda, A., & Mukherjee, A. K.	Quantitative proteomics to reveal the composition of Southern India spectacled cobra (Naja naja) venom and its immunological cross-reactivity towards commercial antivenom	2020	Elapidae	Old World and American elapids	Naja	N. naja	India	Indomalayan	Venom characterisation, Antivenomics and neutralisation
			39	https://doi.org/10.1016/j.jprot.2013.06.012	Chang, H. C., Tsai, T. S., & Tsai, I. H.	Functional proteomic approach to discover geographic variations of king cobra venoms from Southeast Asia and China	2013	Elapidae	Old World and American elapids	Ophiophagus	O. hannah	Indonesia	Indomalayan	Venom characterisation, Geographic venom variation, Biological activity, Prey specificity of venom
								Elapidae	Old World and American elapids	Ophiophagus	O. hannah	Malaysia	Indomalayan
								Elapidae	Old World and American elapids	Ophiophagus	O. hannah	China	Indomalayan
								Elapidae	Old World and American elapids	Ophiophagus	O. hannah	Thailand	Indomalayan
			40	https://doi.org/10.5897/JCAB.9000027	Chanhome, L., Khow, O., Puempunpanich, S., Sitprija, V., & Chaiyabutr, N.	Biological characteristics of the Bungarus candidus venom due to geographical variation	2009	Elapidae	Old World and American elapids	Bungarus	B. candidus	Thailand	Indomalayan	Venom characterisation, Geographic venom variation, Biological activity
			41	https://doi.org/10.3390/toxins10090373	Chapeaurouge, A., Silva, A., Carvalho, P., McCleary, R. J., Modahl, C. M., Perales, J., ... & Mackessy, S. P.	Proteomic deep mining the venom of the red-headed krait, Bungarus flaviceps	2018	Elapidae	Old World and American elapids	Bungarus	B. flaviceps	Indonesia	Indomalayan	Venom characterisation
			42	https://doi.org/10.1016/j.actatropica.2018.09.017	Chen, P. C., Huang, M. N., Chang, J. F., Liu, C. C., Chen, C. K., & Hsieh, C. H.	Snake venom proteome and immuno-profiling of the hundred-pace viper, Deinagkistrodon acutus, in Taiwan	2019	Viperidae	Crotalinae	Deinagkistrodon	D. acutus	Taiwan	Indomalayan	Venom characterisation, Antivenomics and neutralisation
			43	https://doi.org/10.1016/j.febslet.2006.07.010	Ching, A. T., Rocha, M. M., Leme, A. F. P., Pimenta, D. C., Maria de Fátima, D. F., Serrano, S. M., ... & Junqueira-de-Azevedo, I. L.	Some aspects of the venom proteome of the Colubridae snake Philodryas olfersii revealed from a Duvernoy’s (venom) gland transcriptome	2006	Colubridae	Dipsadinae	Philodryas	P. olfersii	UNKNOWN	Neotropic	Venom characterisation
			44	https://doi.org/10.3390/toxins11020104	Chong, H. P., Tan, K. Y., Tan, N. H., & Tan, C. H.	Exploring the diversity and novelty of toxin genes in Naja sumatrana, the equatorial spitting cobra from Malaysia through de novo venom-gland transcriptomics	2019	Elapidae	Old World and American elapids	Naja	N. sumatrana	Malaysia	Indomalayan	Venom characterisation
			45	https://doi.org/10.1016/j.toxicon.2006.07.008	Cidade, D. A., Simão, T. A., Dávila, A. M., Wagner, G., de LM Junqueira-de-Azevedo, I., Ho, P. L., ... & Albano, R. M.	Bothrops jararaca venom gland transcriptome: analysis of the gene expression pattern	2006	Viperidae	Crotalinae	Bothrops	B. jararaca	Brazil	Neotropic	Venom characterisation
			46	https://doi.org/10.1016/j.cbpc.2017.04.007	Cipriani, V., Debono, J., Goldenberg, J., Jackson, T. N., Arbuckle, K., Dobson, J., ... & Allen, L.	Correlation between ontogenetic dietary shifts and venom variation in Australian brown snakes (Pseudonaja)	2017	Elapidae	Australo-Papuan and marine elapids	Pseudonaja	P. affinis	Australia	Australasia	Interspecific venom variation, Individual venom variation, Geographic venom variation, Biological activity
								Elapidae	Australo-Papuan and marine elapids	Pseudonaja	P. aspidorhyncha	Australia	Australasia
								Elapidae	Australo-Papuan and marine elapids	Pseudonaja	P. guttata	Australia	Australasia
								Elapidae	Australo-Papuan and marine elapids	Pseudonaja	P. inframacula	Australia	Australasia
								Elapidae	Australo-Papuan and marine elapids	Pseudonaja	P. ingrami	Australia	Australasia
								Elapidae	Australo-Papuan and marine elapids	Pseudonaja	P. mengdeni	Australia	Australasia
								Elapidae	Australo-Papuan and marine elapids	Pseudonaja	P. modesta	Australia	Australasia
								Elapidae	Australo-Papuan and marine elapids	Pseudonaja	P. nuchalis	Australia	Australasia
								Elapidae	Australo-Papuan and marine elapids	Pseudonaja	P. textilis	Australia	Australasia
			47	https://doi.org/10.1016/j.cbpc.2018.05.003	Coimbra, F. C., Dobson, J., Zdenek, C. N., Op den Brouw, B., Hamilton, B., Debono, J., ... & Fry, B. G.	Does size matter? Venom proteomic and functional comparison between night adder species (Viperidae: Causus) with short and long venom glands	2018	Viperidae	Viperinae	Causus	C. lichtensteinii	UNKNOWN	Afrotropic	Venom characterisation, Interspecific venom variation, Biological activity
			48	https://doi.org/10.1007/s00239-002-2403-4	Creer, S., Malhotra, A., Thorpe, R. S., Stöcklin, R. S., Favreau, P. S., & Chou, W. S. H.	Genetic and ecological correlates of intraspecific variation in pitviper venom composition detected using Matrix-Assisted Laser Desorption Time-of-Flight Mass Spectrometry (MALDI-TOF-MS) and isoelectric focusing	2003	Viperidae	Crotalinae	Trimeresurus	T. stejnegeri	Taiwan	Indomalayan	Venom characterisation, Geographic venom variation
			49	https://doi.org/10.1016/j.toxicon.2009.12.009	Currier, R. B., Harrison, R. A., Rowley, P. D., Laing, G. D., & Wagstaff, S. C.	Intra-specific variation in venom of the African puff adder (Bitis arietans): differential expression and activity of snake venom metalloproteinases (SVMPs)	2010	Viperidae	Viperinae	Bitis	B. arietans	Ghana	Afrotropic	Venom characterisation, Geographic venom variation, Biological activity, Antivenomics and neutralisation
								Viperidae	Viperinae	Bitis	B. arietans	Nigeria	Afrotropic
			50	https://doi.org/10.1016/j.toxicon.2020.07.030	da Silva Aguiar, W., da Costa Galizio, N., Sant’Anna, S. S., Silveira, G. P. M., de Souza Rodrigues, F., Grego, K. F., ... & Tanaka-Azevedo, A. M.	Ontogenetic study of Bothrops jararacussu venom composition reveals distinct profiles	2020	Viperidae	Crotalinae	Bothrops	B. jararacussu	Brazil	Neotropic	Venom characterisation, Antivenomics and neutralisation, Biological activity, Interspecific venom variation
			51	https://doi.org/10.1590/1678-9199-JVATITD-2020-0016	da Silva Jr, L. N. D., Abreu, L. D. S., Rodrigues, C. F. B., Galizio, N. D. C., Aguiar, W. D. S., Serino-Silva, C., ... & Morais-Zani, K. D.	Geographic variation of individual venom profile of Crotalus durissus snakes	2020	Viperidae	Crotalinae	Crotalus	C. durissus	Brazil	Neotropic	Venom characterisation, Antivenomics and neutralisation, Biological activity, Geographic venom variation
			52	https://doi.org/10.1016/S1532-0456(00)00215-5	da Silva Jr, N. J., & Aird, S. D.	Prey specificity, comparative lethality and compositional differences of coral snake venoms	2001	Elapidae	Old World and American elapids	Micrurus	M. albicinctus	Brazil	Neotropic	Interspecific venom variation, Geographic venom variation, Biological activity, Prey specificity of venom
								Elapidae	Old World and American elapids	Micrurus	M. baliocoryphus	Argentina	Neotropic
								Elapidae	Old World and American elapids	Micrurus	M. altirostris	Brazil	Neotropic
								Elapidae	Old World and American elapids	Micrurus	M. altirostris	Argentina	Neotropic
								Elapidae	Old World and American elapids	Micrurus	M. brasiliensis	Brazil	Neotropic
								Elapidae	Old World and American elapids	Micrurus	M. hemprichii	Brazil	Neotropic
								Elapidae	Old World and American elapids	Micrurus	M. ibiboboca	Brazil	Neotropic
								Elapidae	Old World and American elapids	Micrurus	M. lemniscatus	Colombia	Neotropic
								Elapidae	Old World and American elapids	Micrurus	M. lemniscatus	Brazil	Neotropic
								Elapidae	Old World and American elapids	Micrurus	M. pyrrhocryptus	Argentina	Neotropic
								Elapidae	Old World and American elapids	Micrurus	M. spixii	Brazil	Neotropic
								Elapidae	Old World and American elapids	Micrurus	M. spixii	Colombia	Neotropic
								Elapidae	Old World and American elapids	Micrurus	M. surinamensis	Colombia	Neotropic
								Elapidae	Old World and American elapids	Micrurus	M. surinamensis	Brazil	Neotropic
			53	https://doi.org/10.1016/0041-0101(95)00122-0	Daltry, J. C., Ponnudurai, G., Shin, C. K., Tan, N. H., Thorpe, R. S., & Wolfgang, W.	Electrophoretic profiles and biological activities: Intraspecific variation in the venom of the Malayan pit viper (Calloselasma rhodostoma)	1996	Viperidae	Crotalinae	Calloselasma	C. rhodostoma	Thailand	Indomalayan	Venom characterisation, Individual venom variation, Geographic venom variation
								Viperidae	Crotalinae	Calloselasma	C. rhodostoma	Vietnam	Indomalayan
								Viperidae	Crotalinae	Calloselasma	C. rhodostoma	Indonesia	Indomalayan
			54	https://doi.org/10.1007/s00239-018-9864-6	Dashevsky, D., Debono, J., Rokyta, D., Nouwens, A., Josh, P., & Fry, B. G.	Three-finger toxin diversification in the venoms of cat-eye snakes (Colubridae: Boiga)	2018	Colubridae	Colubrinae	Boiga	B. cynodon	Indonesia	Indomalayan	Venom characterisation, Interspecific venom variation, Geographic venom variation
								Colubridae	Colubrinae	Boiga	B. dendrophila	Indonesia	Indomalayan
								Colubridae	Colubrinae	Boiga	B. irregularis	Indonesia	Indomalayan
								Colubridae	Colubrinae	Boiga	B. irregularis	Australia	Australasia
								Colubridae	Colubrinae	Boiga	B. nigriceps	Indonesia	Indomalayan
								Colubridae	Colubrinae	Boiga	B. trigonata	Pakistan	Indomalayan
								Colubridae	Colubrinae	Toxicodryas	T. vexator	Tanzania	Afrotropic
			55	https://doi.org/10.3390/toxins13020124	Dashevsky, D., Rokyta, D., Frank, N., Nouwens, A., & Fry, B. G.	Electric blue: molecular evolution of three-finger toxins in the long-glanded coral snake species Calliophis bivirgatus	2021	Elapidae	Old World and American elapids	Calliophis	C. bivirgatus	Malaysia	Indomalayan	Venom characterisation
			56	https://doi.org/10.1016/j.toxicon.2021.01.006	de Lima, E. O. V., Tasima, L. J., Hatakeyama, D. M., Serino-Silva, C., Rodrigues, C. F. B., da Costa Galizio, N., ... & de Morais-Zani, K.	Snake venom color and L-amino acid oxidase: an evidence of long-term captive Crotalus durissus terrificus venom plasticity	2021	Viperidae	Crotalinae	Crotalus	C. durissus	Brazil	Neotropic	Venom characterisation, Biological activity, Individual venom variation
			57	https://doi.org/10.1016/j.jprot.2018.02.020	de Oliveira, I. S., Cardoso, I. A., Bordon, K. D. C. F., Carone, S. E. I., Boldrini-França, J., Pucca, M. B., ... & Arantes, E. C.	Global proteomic and functional analysis of Crotalus durissus collilineatus individual venom variation and its impact on envenoming	2019	Viperidae	Crotalinae	Crotalus	C. durissus	Brazil	Neotropic	Venom characterisation, Biological activity
			58	https://doi.org/10.1016/j.cbpc.2019.108625	Debono, J., Dashevsky, D., Nouwens, A., & Fry, B. G.	The sweet side of venom: glycosylated prothrombin activating metalloproteases from Dispholidus typus (boomslang) and Thelotornis mossambicanus (twig snake)	2020	Colubridae	Colubrinae	Dispholidus	D. typus	South Africa	Afrotropic	Venom characterisation, Interspecific venom variation
								Colubridae	Colubrinae	Thelotornis	T. mossambicanus	Mozambique	Afrotropic
			59	https://doi.org/10.3390/toxins9050171	Debono, J., Dobson, J., Casewell, N. R., Romilio, A., Li, B., Kurniawan, N., ... & Fry, B. G.	Coagulating colubrids: evolutionary, pathophysiological and biodiscovery implications of venom variations between boomslang (Dispholidus typus) and twig snake (Thelotornis mossambicanus)	2017	Colubridae	Colubrinae	Dispholidus	D. typus	South Africa	Afrotropic	Venom characterisation, Interspecific venom variation, Biological activity, Antivenomics and neutralisation
								Colubridae	Colubrinae	Thelotornis	T. mossambicanus	Mozambique	Afrotropic
			60	https://doi.org/10.1016/j.jprot.2019.103463	Deka, A., Gogoi, A., Das, D., Purkayastha, J., & Doley, R.	Proteomics of Naja kaouthia venom from North East India and assessment of Indian polyvalent antivenom by third generation antivenomics	2019	Elapidae	Old World and American elapids	Naja	N. kaouthia	India	Indomalayan	Venom characterisation, Antivenomics and neutralisation, Biological activity
			61	https://doi.org/10.1016/0041-0101(68)90092-5	Dimitrov, G. D., & Kankonkar, R. C.	Fractionation of Vipera russelli venom by gel filtration	1968	Viperidae	Viperinae	Daboia	D. russelii	India	Indomalayan	Venom characterisation, Biological activity
			62	https://doi.org/10.1016/j.bbrep.2021.101164	Dingwoke, E. J., Adamude, F. A., Mohamed, G., Klein, A., Salihu, A., Abubakar, M. S., & Sallau, A. B.	Venom proteomic analysis of medically important Nigerian viper Echis ocellatus and Bitis arietans snake species	2021	Viperidae	Viperinae	Bitis	B. arietans	Nigeria	Afrotropic	Venom characterisation
								Viperidae	Viperinae	Echis	E. ocellatus	Nigeria	Afrotropic
			63	https://doi.org/10.1016/j.toxicon.2005.06.008	Dos-Santos, M. C., Assis, E. B., Moreira, T. D., Pinheiro, J., & Fortes-Dias, C. L.	Individual venom variability in Crotalus durissus ruruima snakes, a subspecies of Crotalus durissus from the Amazonian region	2005	Viperidae	Crotalinae	Crotalus	C. durissus	Brazil	Neotropic	Venom characterisation, Individual venom variation, Biological activity
			64	https://doi.org/10.1021/acs.jproteome.7b00414	Durban, J., Sanz, L., Trevisan-Silva, D., Neri-Castro, E., Alagon, A., & Calvete, J. J.	Integrated venomics and venom gland transcriptome analysis of juvenile and adult Mexican rattlesnakes Crotalus simus, C. tzabcan and C. culminatus revealed miRNA-modulated ontogenetic shifts	2017	Viperidae	Crotalinae	Crotalus	C. mictlantecuhtli	Mexico	Neotropic	Venom characterisation, Individual venom variation
								Viperidae	Crotalinae	Crotalus	C. tzabcan	Mexico	Neotropic
								Viperidae	Crotalinae	Crotalus	C. culminatus	Mexico	Neotropic
			65	https://doi.org/10.1016/j.toxicon.2018.08.016	Durban, J., Sasa, M., & Calvete, J. J.	Venom gland transcriptomics and microRNA profiling of juvenile and adult yellow-bellied sea snake, Hydrophis platurus, from Playa del Coco (Guanacaste, Costa Rica)	2018	Elapidae	Australo-Papuan and marine elapids	Hydrophis	H. platurus	Costa Rica	Neotropic	Venom characterisation, Individual venom variation
			66	https://doi.org/10.1016/j.jprot.2016.12.018	Dutta, S., Chanda, A., Kalita, B., Islam, T., Patra, A., & Mukherjee, A. K.	Proteomic analysis to unravel the complex venom proteome of eastern India Naja naja: correlation of venom composition with its biochemical and pharmacological properties	2017	Elapidae	Old World and American elapids	Naja	N. naja	India	Indomalayan	Venom characterisation, Biological activity
			67	https://doi.org/10.1016/j.jprot.2012.02.021	Fahmi, L., Makran, B., Pla, D., Sanz, L., Oukkache, N., Lkhider, M., ... & Calvete, J. J.	Venomics and antivenomics profiles of North African Cerastes cerastes and C. vipera populations reveals a potentially important therapeutic weakness	2012	Viperidae	Viperinae	Cerastes	C. cerastes	Morocco	Palearctic	Venom characterisation, Interspecific venom variation, Geographic venom variation, Antivenomics and neutralisation
								Viperidae	Viperinae	Cerastes	C. cerastes	Tunisia	Palearctic
								Viperidae	Viperinae	Cerastes	C. cerastes	Egypt	Palearctic
								Viperidae	Viperinae	Cerastes	C. vipera	Tunisia	Palearctic
			68	https://doi.org/10.1016/j.jprot.2009.12.006	Fasoli, E., Sanz, L., Wagstaff, S., Harrison, R. A., Righetti, P. G., & Calvete, J. J.	Exploring the venom proteome of the African puff adder, Bitis arietans, using a combinatorial peptide ligand library approach at different pHs	2010	Viperidae	Viperinae	Bitis	B. arietans	UNKNOWN	UNKNOWN	Venom characterisation
			69	https://doi.org/10.1016/0041-0101(83)90137-X	Ferlan, I., Ferlan, A., King, T., & Russell, F. E.	Preliminary studies on the venom of the colubrid snake Rhabodphis subminatus (red-necked keelback)	1983	Colubridae	Natricinae	Rhabdophis	R. subminiatus	UNKNOWN	Indomalayan	Venom characterisation, Biological activity
			70	https://doi.org/10.1016/j.toxicon.2015.08.016	Fernández, J., Vargas-Vargas, N., Pla, D., Sasa, M., Rey-Suárez, P., Sanz, L., ... & Lomonte, B.	Snake venomics of Micrurus alleni and Micrurus mosquitensis from the Caribbean region of Costa Rica reveals two divergent compositional patterns in New World elapids	2015	Elapidae	Old World and American elapids	Micrurus	M. alleni	Costa Rica	Neotropic	Venom characterisation, Interspecific venom variation, Biological activity, Antivenomics and neutralisation
								Elapidae	Old World and American elapids	Micrurus	M. mosquitensis	Costa Rica	Neotropic
			71	https://doi.org/10.1371/journal.pone.0001194	Ferquel, E., De Haro, L., Jan, V., Guillemin, I., Jourdain, S., Teynié, A., ... & Choumet, V.	Reappraisal of Vipera aspis venom neurotoxicity	2007	Viperidae	Viperinae	Vipera	V. ammodytes	Bulgaria	Palearctic	Venom characterisation, Geographic venom variation
								Viperidae	Viperinae	Vipera	V. aspis	France	Palearctic
								Viperidae	Viperinae	Vipera	V. aspis	Italy	Palearctic
								Viperidae	Viperinae	Vipera	V. latastei	Spain	Palearctic
								Viperidae	Viperinae	Vipera	V. ursinii	France	Palearctic
			72	https://doi.org/10.2307/1565397	Forstner, M. R. J., Hilsenbeck, R. A., & Scudday, J. F.	Geographic variation in whole venom profiles from the mottled rock rattlesnake (Crotalus lepidus lepidus) in Texas	1997	Viperidae	Crotalinae	Crotalus	C. lepidus	USA	Nearctic	Venom characterisation, Geographic venom variation, Biological activity
			73	https://doi.org/10.1016/S0742-8413(00)00129-8	Francischetti, I. M., Gombarovits, M. E., Valenzuela, J. G., Carlini, C. R., & Guimarães, J. A.	Intraspecific variation in the venoms of the South American rattlesnake (Crotalus durissus terrificus)	2000	Viperidae	Crotalinae	Crotalus	C. durissus	Brazil	Neotropic	Venom characterisation, Geographic venom variation, Biological activity
			74	https://doi.org/10.3390/toxins12120791	Freitas-de-Sousa, L. A., Nachtigall, P. G., Portes-Junior, J. A., Holding, M. L., Nystrom, G. S., Ellsworth, S. A., ... & Moura-da-Silva, A. M.	Size matters: an evaluation of the molecular basis of ontogenetic modifications in the composition of Bothrops jararacussu snake venom	2020	Viperidae	Crotalinae	Bothrops	B. jararacussu	Brazil	Neotropic	Venom characterisation, Biological activity, Interspecific venom variation
			75	https://doi.org/10.1016/j.toxicon.2004.08.008	French, W. J., Hayes, W. K., Bush, S. P., Cardwell, M. D., Bader, J. O., & Rael, E. D.	Mojave toxin in venom of Crotalus helleri (Southern Pacific rattlesnake): molecular and geographic characterization	2004	Viperidae	Crotalinae	Crotalus	C. helleri	USA	Nearctic	Venom characterisation, Interspecific venom variation, Geographic venom variation, Biological activity
								Viperidae	Crotalinae	Crotalus	C. scutulatus	USA	Nearctic
			76	https://doi.org/10.1006/taap.2001.9233	Fry, B. G., Wickramaratna, J. C., Jones, A., Alewood, P. F., & Hodgson, W. C.	Species and regional variations in the effectiveness of antivenom against the in vitro neurotoxicity of death adder (Acanthophis) venoms	2001	Elapidae	Australo-Papuan and marine elapids	Acanthophis	A. antarticus	Australia	Australasia	Venom characterisation, Interspecific venom variation, Geographic venom variation, Biological activity, Antivenomics and neutralisation
								Elapidae	Australo-Papuan and marine elapids	Acanthophis	A. hawkei	Australia	Australasia
								Elapidae	Australo-Papuan and marine elapids	Acanthophis	A. laevis	Indonesia	Australasia
								Elapidae	Australo-Papuan and marine elapids	Acanthophis	A. praelongus	Australia	Australasia
								Elapidae	Australo-Papuan and marine elapids	Acanthophis	A. pyrrhus	Australia	Australasia
								Elapidae	Australo-Papuan and marine elapids	Acanthophis	A. rugosus	Indonesia	Australasia
								Elapidae	Australo-Papuan and marine elapids	Acanthophis	A. wellsi	Australia	Australasia
			77	https://doi.org/10.1002/rcm.613	Fry, B. G., Wickramaratna, J. C., Hodgson, W. C., Alewood, P. F., Kini, R. M., Ho, H., & Wüster, W.	Electrospray liquid chromatography/mass spectrometry fingerprinting of Acanthophis (death adder) venoms: taxonomic and toxinological implications	2002	Elapidae	Australo-Papuan and marine elapids	Acanthophis	A. antarticus	Australia	Australasia	Venom characterisation, Interspecific venom variation, Geographic venom variation
								Elapidae	Australo-Papuan and marine elapids	Acanthophis	A. hawkei	Australia	Australasia
								Elapidae	Australo-Papuan and marine elapids	Acanthophis	A. hawkei	Australia	Australasia
								Elapidae	Australo-Papuan and marine elapids	Acanthophis	A. laevis	Indonesia	Australasia
								Elapidae	Australo-Papuan and marine elapids	Acanthophis	A. praelongus	Australia	Australasia
								Elapidae	Australo-Papuan and marine elapids	Acanthophis	A. pyrrhus	Australia	Australasia
								Elapidae	Australo-Papuan and marine elapids	Acanthophis	A. rugosus	Indonesia	Australasia
								Elapidae	Australo-Papuan and marine elapids	Acanthophis	A. rugosus	Australia	Australasia
								Elapidae	Australo-Papuan and marine elapids	Acanthophis	A. wellsi	Australia	Australasia
			78	https://doi.org/10.1002/rcm.1148	Fry, B. G., Wüster, W., Ryan Ramjan, S. F., Jackson, T., Martelli, P., & Kini, R. M.	Analysis of Colubroidea snake venoms by liquid chromatography with mass spectrometry: evolutionary and toxinological implications	2003	Colubridae	Ahaetuliinae	Ahaetulla	A. prasina	Singapore	Indomalayan	Venom characterisation, Interspecific venom variation
								Colubridae	Colubrinae	Boiga	B. cynodon	Singapore	Indomalayan
								Colubridae	Colubrinae	Boiga	B. dendrophila	Bali	Indomalayan
								Colubridae	Colubrinae	Boiga	B. dendrophila	Sulawesi	Australasia
								Colubridae	Colubrinae	Boiga	B. drapiezii	Bali	Indomalayan
								Colubridae	Colubrinae	Boiga	B. irregularis	Papua New Guinea	Australasia
								Colubridae	Colubrinae	Boiga	B. nigriceps	Java	Indomalayan
								Colubridae	Colubrinae	Boiga	B. trigonata	Pakistan	Indomalayan
								Colubridae	Colubrinae	Coelognathus	C. radiatus	Java	Indomalayan
								Colubridae	Colubrinae	Dispholidus	D. typus	Uganda	Afrotropic
								Colubridae	Colubrinae	Gonyosoma	G. oxycephalum	Singapore	Indomalayan
								Colubridae	Colubrinae	Platyceps	P. rhodorachis	Egypt	Palearctic
								Colubridae	Colubrinae	Ptyas	P. carinata	Singapore	Indomalayan
								Colubridae	Colubrinae	Telescopus	T. dhara	Egypt	Palearctic
								Colubridae	Colubrinae	Trimorphodon	T. lambda	USA	Nearctic
								Colubridae	Natricinae	Rhabdophis	R. tigrinus	China	Indomalayan
								Colubridae	Dipsadinae	Heterodon	H. nasicus	USA	Nearctic
								Colubridae	Dipsadinae	Philodryas	P. patagoniensis	Brazil	Neotropic
								Elapidae	Old World and American elapids	Aspidelaps	A. lubricus	UNKNOWN	Afrotropic
								Elapidae	Old World and American elapids	Dendroaspis	D. polylepis	Tanzania	Afrotropic
								Elapidae	Australo-Papuan and marine elapids	Aipysurus	A. duboisii	Australia	Australasia
								Elapidae	Australo-Papuan and marine elapids	Aipysurus	A. foliosquama	Australia	Australasia
								Elapidae	Australo-Papuan and marine elapids	Aipysurus	A. fuscus	Australia	Australasia
								Elapidae	Australo-Papuan and marine elapids	Cryptophis	C. nigrescens	Australia	Australasia
								Elapidae	Australo-Papuan and marine elapids	Demansia	D. papuensis	Australia	Australasia
								Elapidae	Australo-Papuan and marine elapids	Echiopsis	E. curta	Australia	Australasia
								Elapidae	Australo-Papuan and marine elapids	Furina	F. tristis	Australia	Australasia
								Elapidae	Australo-Papuan and marine elapids	Hydrophis	H. schistosus	Australia	Australasia
								Elapidae	Australo-Papuan and marine elapids	Hydrophis	H. curtus	Australia	Australasia
								Elapidae	Australo-Papuan and marine elapids	Hydrophis	H. platurus	Australia	Australasia
								Elapidae	Australo-Papuan and marine elapids	Micropechis	M. ikaheca	Papua New Guinea	Australasia
								Elapidae	Australo-Papuan and marine elapids	Suta	S. suta	Australia	Australasia
								Elapidae	Australo-Papuan and marine elapids	Laticauda	L. schistorhyncha	Niue	Australasia
								Homalopsidae	NA	Cerberus	C. rynchops	Singapore	Indomalayan
								Homalopsidae	NA	Myrrophis	M. chinensis	China	Indomalayan
								Atractaspididae	NA	Atractaspis	A. fallax	Kenya	Afrotropic
								Psammophiidae	NA	Psammophis	P. mossambicus	Tanzania	Afrotropic
								Pseudoxyrhophiidae	NA	Leioheterodon	L. madagascariensis	Madagascar	Afrotropic
								Viperidae	Azemiopinae	Azemiops	A. feae	China	Indomalayan
								Viperidae	Crotalinae	Tropidolaemus	T. subannulatus	Sulawesi	Australasia
								Viperidae	Viperinae	Causus	C. rhombeatus	Tanzania	Afrotropic
								Viperidae	Viperinae	Proatheris	P. superciliaris	Tanzania	Afrotropic
			79	https://doi.org/10.1016/j.toxicon.2006.06.005	Furtado, M. F. D., Travaglia-Cardoso, S. R., & Rocha, M. M. T. D.	Sexual dimorphism in venom of Bothrops jararaca (Serpentes: Viperidae)	2006	Viperidae	Crotalinae	Bothrops	B. jararaca	Brazil	Neotropic	Venom characterisation, Individual venom variation, Biological activity
			80	https://doi.org/10.1016/j.jprot.2014.01.019	Gao, J. F., Wang, J., He, Y., Qu, Y. F., Lin, L. H., Ma, X. M., & Ji, X.	Proteomic and biochemical analyses of short-tailed pit viper (Gloydius brevicaudus) venom: age-related variation and composition–activity correlation	2014	Viperidae	Crotalinae	Gloydius	G. brevicaudus	China	Palearctic	Venom characterisation, Individual venom variation, Biological activity, Antivenomics and neutralisation
			81	https://doi.org/10.1016/j.toxicon.2020.06.023	García-Osorio, B., Lomonte, B., Bénard-Valle, M., de León, J. L., Román-Domínguez, L., Mejía-Domínguez, N. R., ... & Neri-Castro, E.	Ontogenetic changes in the venom of Metlapilcoatlus nummifer, the mexican jumping viper	2021	Viperidae	Crotalinae	Metlapilcoatlus	M. nummifer	Mexico	Neotropic	Venom characterisation, Antivenomics and neutralisation, Biological activity, Interspecific venom variation
			82	https://doi.org/10.1016/0041-0101(89)90096-2	Gené, J., Roy, A., Rojas, G., Gutiérrez, J., & Cerdas, L.	Comparative study on coagulant, defibrinating, fibrinolytic and fibrinogenolytic activities of Costa Rican crotaline snake venoms and their neutralization by a polyvalent antivenom	1989	Viperidae	Crotalinae	Atropoides	A. picadoi	Costa Rica	Neotropic	Interspecific venom variation, Biological activity, Antivenomics and neutralisation
								Viperidae	Crotalinae	Bothriechis	B. lateralis	Costa Rica	Neotropic
								Viperidae	Crotalinae	Bothriechis	B. schlegelii	Costa Rica	Neotropic
								Viperidae	Crotalinae	Bothrops	B. asper	Costa Rica	Neotropic
								Viperidae	Crotalinae	Cerrophidion	C. sasai	Costa Rica	Neotropic
								Viperidae	Crotalinae	Crotalus	C. simus	Costa Rica	Neotropic
								Viperidae	Crotalinae	Lachesis	L. stenophrys	Costa Rica	Neotropic
								Viperidae	Crotalinae	Metlapilcoatlus	M. mexicanus	Costa Rica	Neotropic
								Viperidae	Crotalinae	Porthidium	P. nasutum	Costa Rica	Neotropic
								Viperidae	Crotalinae	Porthidium	P. ophryomegas	Costa Rica	Neotropic
			83	https://doi.org/10.1021/acs.jproteome.0c00687	Ghezellou, P., Albuquerque, W., Garikapati, V., Casewell, N. R., Kazemi, S. M., Ghassempour, A., & Spengler, B.	Integrating top-down and bottom-up mass spectrometric strategies for proteomic profiling of Iranian saw-scaled viper, Echis carinatus sochureki, venom	2021	Viperidae	Viperinae	Echis	E. carinatus	Iran	Palearctic	Venom characterisation, Biological activity, Geographic venom variation
			84	https://doi.org/10.1007/s00239-011-9437-4	Gibbs, H. L., & Chiucchi, J. E.	Deconstructing a complex molecular phenotype: population-level variation in individual venom proteins in Eastern massasauga rattlesnakes (Sistrurus c. catenatus)	2011	Viperidae	Crotalinae	Sistrurus	S. catenatus	USA	Nearctic	Venom characterisation, Geographic venom variation
								Viperidae	Crotalinae	Sistrurus	S. catenatus	Canada	Nearctic
			85	https://doi.org/10.1016/j.toxicon.2009.01.034	Gibbs, H. L., & Mackessy, S. P.	Functional basis of a molecular adaptation: prey-specific toxic effects of venom from Sistrurus rattlesnakes	2009	Viperidae	Crotalinae	Sistrurus	S. catenatus	USA	Nearctic	Venom characterisation, Interspecific venom variation, Biological activity, Prey specificity of venom
								Viperidae	Crotalinae	Sistrurus	S. tergeminus	USA	Nearctic
								Viperidae	Crotalinae	Sistrurus	S. miliarius	USA	Nearctic
			86	https://doi.org/10.1007/s00239-008-9186-1	Gibbs, H. L., Sanz, L., & Calvete, J. J.	Snake population venomics: proteomics-based analyses of individual variation reveals significant gene regulation effects on venom protein expression in Sistrurus rattlesnakes	2009	Viperidae	Crotalinae	Sistrurus	S. catenatus	USA	Nearctic	Venom characterisation, Interspecific venom variation
								Viperidae	Crotalinae	Sistrurus	S. catenatus	Canada	Nearctic
								Viperidae	Crotalinae	Sistrurus	S. miliarius	USA	Nearctic
			87	https://doi.org/10.1016/j.jprot.2011.06.013	Gibbs, H. L., Sanz, L., Chiucchi, J. E., Farrell, T. M., & Calvete, J. J.	Proteomic analysis of ontogenetic and diet-related changes in venom composition of juvenile and adult dusky pigmy rattlesnakes (Sistrurus miliarius barbouri)	2011	Viperidae	Crotalinae	Sistrurus	S. miliarius	USA	Nearctic	Venom characterisation, Individual venom variation, Prey specificity of venom
			88	https://doi.org/10.1371/journal.pone.0067220	Gibbs, H. L., Sanz, L., Sovic, M. G., & Calvete, J. J.	Phylogeny-based comparative analysis of venom proteome variation in a clade of rattlesnakes (Sistrurus sp.)	2013	Viperidae	Crotalinae	Sistrurus	S. miliarius	USA	Nearctic	Venom characterisation, Geographic venom variation, Prey specificity of venom
			89	https://doi.org/10.1016/j.jprot.2020.103707	Giribaldi, J., Kazandjian, T., Amorim, F. G., Whiteley, G., Wagstaff, S. C., Cazals, G., ... & Dutertre, S.	Venomics of the asp viper Vipera aspis aspis from France	2020	Viperidae	Viperinae	Vipera	V. aspis	France	Palearctic	Venom characterisation, Interspecific venom variation
			90	https://doi.org/10.1016/0041-0101(83)90055-7	Glenn, J. L., Straight, R. C., Wolfe, M. C., & Hardy, D. L.	Geographical variation in Crotalus scutulatus scutulatus (Mojave rattlesnake) venom properties	1983	Viperidae	Crotalinae	Crotalus	C. scutulatus	USA	Nearctic	Venom characterisation, Geographic venom variation, Biological activity
								Viperidae	Crotalinae	Crotalus	C. scutulatus	Mexico	Neotropic
			91	https://doi.org/10.1016/j.toxicon.2021.09.006	Gómez, A., Solano, G., Chang-Castillo, A., Chacón, D., Corrales, G., Segura, Á., ... & León, G.	Intraspecific variability of the Central American rattlesnake (Crotalus simus) venom and its usefulness to obtain a representative standard venom	2021	Viperidae	Crotalinae	Crotalus	C. simus	Costa Rica	Neotropic	Venom characterisation, Antivenomics and neutralisation, Biological activity, Geographic venom variation
			92	https://doi.org/10.1016/j.jprot.2015.04.029	Gonçalves-Machado, L., Pla, D., Sanz, L., Jorge, R. J. B., Leitão-De-Araújo, M., Alves, M. L. M., ... & Fernandes, W.	Combined venomics, venom gland transcriptomics, bioactivities, and antivenomics of two Bothrops jararaca populations from geographic isolated regions within the Brazilian Atlantic rainforest	2016	Viperidae	Crotalinae	Bothrops	B. jararaca	Brazil	Neotropic	Venom characterisation, Individual venom variation, Geographic venom variation, Biological activity, Antivenomics and neutralisation
			93	https://doi.org/10.1016/j.toxicon.2019.09.011	Grabowsky, E. R., & Mackessy, S. P.	Predator-prey interactions and venom composition in a high elevation lizard specialist, Crotalus pricei (twin-spotted rattlesnake)	2019	Viperidae	Crotalinae	Crotalus	C. pricei	USA	Nearctic	Venom characterisation, Biological activity, Geographic venom variation, Prey specificity
			94	https://doi.org/10.1016/j.cbd.2019.01.012	Gren, E. C., Kitano, E. S., Andrade-Silva, D., Iwai, L. K., Reis, M. S., Menezes, M. C., & Serrano, S. M.	Comparative analysis of the high molecular mass subproteomes of eight Bothrops snake venoms	2019	Viperidae	Crotalinae	Bothrops	B. brazili	Brazil	Neotropic	Venom characterisation, Interspecific venom variation
								Viperidae	Crotalinae	Bothrops	B. cotiara	Brazil	Neotropic
								Viperidae	Crotalinae	Bothrops	B. insularis	Brazil	Neotropic
								Viperidae	Crotalinae	Bothrops	B. jararaca	Brazil	Neotropic
								Viperidae	Crotalinae	Bothrops	B. jararacussu	Brazil	Neotropic
								Viperidae	Crotalinae	Bothrops	B. leucurus	Brazil	Neotropic
								Viperidae	Crotalinae	Bothrops	B. moojeni	Brazil	Neotropic
								Viperidae	Crotalinae	Bothrops	B. neuwiedi	Brazil	Neotropic
			95	https://doi.org/10.1016/0041-0101(74)90241-4	Gubenšek, F., Sket, D., Turk, V., & Lebez, D.	Fractionation of Vipera ammodytes venom and seasonal variation of its composition	1974	Viperidae	Viperinae	Vipera	V. ammodytes	Slovenia	Palearctic	Venom characterisation, Individual venom variation, Biological activity
			96	https://doi.org/10.1186/1477-5956-4-11	Guércio, R. A., Shevchenko, A., Shevchenko, A., López-Lozano, J. L., Paba, J., Sousa, M. V., & Ricart, C. A.	Ontogenetic variations in the venom proteome of the Amazonian snake Bothrops atrox	2006	Viperidae	Crotalinae	Bothrops	B. atrox	Brazil	Neotropic	Venom characterisation, Individual venom variation
			97	https://doi.org/10.1016/j.toxicon.2010.08.011	Gutiérrez, J. M., Chaves, F., & Bolaños, R.	Comparative study of the venoms of recently born and adult specimens of Bothrops asper	1980	Viperidae	Crotalinae	Bothrops	B. asper	Costa Rica	Neotropic	Venom characterisation, Individual venom variation, Geographic venom variation, Biological activity, Antivenomics and neutralisation
			98	https://doi.org/10.1016/0041-0101(90)90080-Q	Gutiérrez, J., Avila, C., Camacho, Z., & Lomonte, B.	Ontogenetic changes in the venom of the snake Lachesis muta stenophrys (bushmaster) from Costa Rica	1990	Viperidae	Crotalinae	Lachesis	L. stenophrys	Costa Rica	Neotropic	Venom characterisation, Individual venom variation, Biological activity, Antivenomics and neutralisation
			99	https://doi.org/10.1021/pr8003826	Gutiérrez, J. M., Sanz, L., Escolano, J., Fernández, J., Lomonte, B., Angulo, Y., ... & Calvete, J. J.	Snake venomics of the lesser Antillean pit vipers Bothrops caribbaeus and Bothrops lanceolatus: correlation with toxicological activities and immunoreactivity of a heterologous antivenom	2008	Viperidae	Crotalinae	Bothrops	B. caribbaeus	Saint Lucia	Neotropic	Venom characterisation, Interspecific venom variation, Biological activity, Antivenomics and neutralisation
								Viperidae	Crotalinae	Bothrops	B. lanceolatus	Martinique	Neotropic
			100	https://doi.org/10.1016/S0041-0101(02)00360-4	Harrison, R. A., Wüster, W., & Theakston, R. D. G.	The conserved structure of snake venom toxins confers extensive immunological cross-reactivity to toxin-specific antibody	2003	Viperidae	Crotalinae	Bothrops	B. asper	Belize	Neotropic	Venom characterisation, Interspecific venom variation, Geographic venom variation, Antivenomics and neutralisation
								Viperidae	Crotalinae	Bothrops	B. asper	Ecuador	Neotropic
								Viperidae	Crotalinae	Bothrops	B. atrox	Brazil	Neotropic
								Viperidae	Crotalinae	Bothrops	B. atrox	Suriname	Neotropic
								Viperidae	Crotalinae	Bothrops	B. atrox	Ecuador	Neotropic
								Viperidae	Crotalinae	Bothrops	B. atrox	Venezuela	Neotropic
			101	https://doi.org/10.1007/BF02023786	Hassan, F., El-Hawary, M. F., Gazawi, A., Anis, A., & Wanas, S.	Biochemical properties of Egyptian Cerastes venoms in relation to geographic distribution	1980	Viperidae	Viperinae	Cerastes	C. cerastes	Egypt	Palearctic	Venom characterisation, Individual venom variation, Geographic venom variation, Biological activity, Antivenomics and neutralisation
								Viperidae	Viperinae	Cerastes	C. vipera	Egypt	Palearctic
			102	https://doi.org/10.1590/1678-9199-JVATITD-2020-0018	Hatakeyama, D. M., Tasima, L. J., Bravo-Tobar, C. A., Serino-Silva, C., Tashima, A. K., Rodrigues, C. F. B., ... & Tanaka-Azevedo, A. M.	Venom complexity of Bothrops atrox (common lancehead) siblings	2020	Viperidae	Crotalinae	Bothrops	B. atrox	Brazil	Neotropic	Venom characterisation, Antivenomics and neutralisation, Biological activity, Individual venom variation
			103	https://doi.org/10.3390/toxins10010023	Hempel, B. F., Damm, M., Göçmen, B., Karis, M., Oguz, M. A., Nalbantsoy, A., & Süssmuth, R. D.	Comparative venomics of the Vipera ammodytes transcaucasiana and Vipera ammodytes montandoni from Turkey provides insights into kinship	2018	Viperidae	Viperinae	Vipera	V. transcaucasiana	Turkey	Palearctic	Venom characterisation, Geographic venom variation, Biological activity
			104	https://doi.org/10.1021/acs.jproteome.9b00869	Hempel, B. F., Damm, M., Mrinalini, Göçmen, B., Karış, M., Nalbantsoy, A., ... & Süssmuth, R. D.	Extended snake venomics by top-down in-source decay: investigating the newly discovered Anatolian meadow viper subspecies, Vipera anatolica senliki	2020	Viperidae	Viperinae	Vipera	V. anatolica	Turkey	Palearctic	Venom characterisation, Interspecific venom variation
			105	https://doi.org/10.1016/j.jprot.2012.01.006	Herrera, M., Fernández, J., Vargas, M., Villalta, M., Segura, Á., León, G., ... & Winkel, K. D.	Comparative proteomic analysis of the venom of the taipan snake, Oxyuranus scutellatus, from Papua New Guinea and Australia: role of neurotoxic and procoagulant effects in venom toxicity	2012	Elapidae	Australo-Papuan and marine elapids	Oxyuranus	O. scutellatus	Papua New Guinea	Australasia	Venom characterisation, Geographic venom variation, Biological activity, Antivenomics and neutralisation
			106	https://doi.org/10.1016/S0041-0101(00)00091-X	Hill, R. E., & Mackessy, S. P.	Characterization of venom (Duvernoy's secretion) from twelve species of colubrid snakes and partial sequence of four venom proteins	2000	Colubridae	Natricinae	Amphiesma	A. stolatum	UNKNOWN	Indomalayan	Venom characterisation, Interspecific venom variation, Biological activity, Envenomation symptoms
								Colubridae	Colubrinae	Boiga	B. cyanea	UNKNOWN	Indomalayan
								Colubridae	Colubrinae	Boiga	B. dendrophila	UNKNOWN	Indomalayan
								Colubridae	Colubrinae	Boiga	B. irregularis	UNKNOWN	UNKNOWN
								Colubridae	Dipsadinae	Diadophis	D. punctatus	USA	Nearctic
								Colubridae	Dipsadinae	Heterodon	H. kennerlyi	USA	Nearctic
								Colubridae	Dipsadinae	Heterodon	H. nasicus	USA	Nearctic
								Colubridae	Dipsadinae	Hydrodynastes	H. gigas	UNKNOWN	Neotropic
								Colubridae	Dipsadinae	Hypsiglena	H. jani	USA	Neotropic
								Colubridae	Colubrinae	Salvadora	S. grahamiae	USA	Nearctic
								Colubridae	Colubrinae	Tantilla	T. nigriceps	USA	Nearctic
								Colubridae	Natricinae	Thamnophis	T. elegans	UNKNOWN	Neartic
								Colubridae	Colubrinae	Trimorphodon	T. lambda	UNKNOWN	Neartic
			107	https://doi.org/10.1016/j.jprot.2015.07.015	Huang, H. W., Liu, B. S., Chien, K. Y., Chiang, L. C., Huang, S. Y., Sung, W. C., & Wu, W. G.	Cobra venom proteome and glycome determined from individual snakes of Naja atra reveal medically important dynamic range and systematic geographic variation	2015	Elapidae	Old World and American elapids	Naja	N. atra	Taiwan	Indomalayan	Venom characterisation, Geographic venom variation, Biological activity, Antivenomics and neutralisation
			108	https://doi.org/10.3390/molecules23030609	Hus, K. K., Buczkowicz, J., Petrilla, V., Petrillová, M., Łyskowski, A., Legáth, J., & Bocian, A.	First look at the venom of Naja ashei	2018	Elapidae	Old World and American elapids	Naja	N. ashei	Kenya	Afrotropic	Venom characterisation
			109	https://doi.org/10.1080/00034983.1986.11812026	Iddon, D., & Theakston, R. D. G.	Biological properties of the venom of the red-necked keel-back snake (Rhabdophis subminiatus)	1986	Colubridae	Natricinae	Rhabdophis	R. subminiatus	Hong Kong	Indomalayan	Biological activity, Antivenomics and neutralisation
								Colubridae	Natricinae	Rhabdophis	R. subminiatus	UNKNOWN	Indomalayan
			110	https://doi.org/10.3390/toxins5122621	Jackson, T. N., Sunagar, K., Undheim, E. A., Koludarov, I., Chan, A. H., Sanders, K., ... & Fry, B. G.	Venom down under: dynamic evolution of Australian elapid snake toxins	2013	Elapidae	Australo-Papuan and marine elapids	Acanthophis	A. wellsi	Australia	Australasia	Venom characterisation, Interspecific venom variation
								Elapidae	Australo-Papuan and marine elapids	Brachyurophis	B. roperi	Australia	Australasia
								Elapidae	Australo-Papuan and marine elapids	Cacophis	C. squamulosus	Australia	Australasia
								Elapidae	Australo-Papuan and marine elapids	Denisonia	D. devisi	Australia	Australasia
								Elapidae	Australo-Papuan and marine elapids	Echiopsis	E. curta	Australia	Australasia
								Elapidae	Australo-Papuan and marine elapids	Furina	F. ornata	Australia	Australasia
								Elapidae	Australo-Papuan and marine elapids	Hemiaspis	H. signata	Australia	Australasia
								Elapidae	Australo-Papuan and marine elapids	Hoplocephalus	H. bungaroides	Australia	Australasia
								Elapidae	Australo-Papuan and marine elapids	Pseudonaja	P. modesta	Australia	Australasia
								Elapidae	Australo-Papuan and marine elapids	Suta	S. fasciata	Australia	Australasia
								Elapidae	Australo-Papuan and marine elapids	Vermicella	V. annulata	Australia	Australasia
			111	https://doi.org/10.3390/toxins8110309	Jackson, T. N., Koludarov, I., Ali, S. A., Dobson, J., Zdenek, C. N., Dashevsky, D., ... & Goldenberg, J.	Rapid radiations and the race to redundancy: an investigation of the evolution of Australian elapid snake venoms	2016	Elapidae	Australo-Papuan and marine elapids	Acanthophis	A. antarticus	Australia	Australasia	Venom characterisation, Interspecific venom variation, Individual venom variation, Biological activity
								Elapidae	Australo-Papuan and marine elapids	Antaioserpens	A. warro	Australia	Australasia
								Elapidae	Australo-Papuan and marine elapids	Aspidomorphus	A. muelleri	Australia	Australasia
								Elapidae	Australo-Papuan and marine elapids	Cacophis	C. squamulosus	Australia	Australasia
								Elapidae	Australo-Papuan and marine elapids	Cryptophis	C. boschmai	Australia	Australasia
								Elapidae	Australo-Papuan and marine elapids	Cryptophis	C. nigrescens	Australia	Australasia
								Elapidae	Australo-Papuan and marine elapids	Demansia	D. papuensis	Australia	Australasia
								Elapidae	Australo-Papuan and marine elapids	Demansia	D. psammophis	Australia	Australasia
								Elapidae	Australo-Papuan and marine elapids	Demansia	D. rimicola	Australia	Australasia
								Elapidae	Australo-Papuan and marine elapids	Denisonia	D. devisi	Australia	Australasia
								Elapidae	Australo-Papuan and marine elapids	Furina	F. ornata	Australia	Australasia
								Elapidae	Australo-Papuan and marine elapids	Hemiaspis	H. damelii	Australia	Australasia
								Elapidae	Australo-Papuan and marine elapids	Hemiaspis	H. signata	Australia	Australasia
								Elapidae	Australo-Papuan and marine elapids	Hoplocephalus	H. bitorquatus	Australia	Australasia
								Elapidae	Australo-Papuan and marine elapids	Hoplocephalus	H. bungaroides	Australia	Australasia
								Elapidae	Australo-Papuan and marine elapids	Hoplocephalus	H. stephensii	Australia	Australasia
								Elapidae	Australo-Papuan and marine elapids	Loveridgelaps	L. elapoides	Australia	Australasia
								Elapidae	Australo-Papuan and marine elapids	Oxyuranus	O. microlepidotus	Australia	Australasia
								Elapidae	Australo-Papuan and marine elapids	Oxyuranus	O. scutellatus	Australia	Australasia
								Elapidae	Australo-Papuan and marine elapids	Pseudonaja	P. affinis	Australia	Australasia
								Elapidae	Australo-Papuan and marine elapids	Pseudonaja	P. textilis	Australia	Australasia
								Elapidae	Australo-Papuan and marine elapids	Simoselaps	S. bertholdi	Australia	Australasia
								Elapidae	Australo-Papuan and marine elapids	Suta	S. dwyeri	Australia	Australasia
								Elapidae	Australo-Papuan and marine elapids	Suta	S. fasciata	Australia	Australasia
								Elapidae	Australo-Papuan and marine elapids	Suta	S. punctata	Australia	Australasia
								Elapidae	Australo-Papuan and marine elapids	Suta	S. spectabilis	Australia	Australasia
								Elapidae	Australo-Papuan and marine elapids	Suta	S. suta	Australia	Australasia
								Elapidae	Australo-Papuan and marine elapids	Vermicella	V. annulata	Australia	Australasia
			112	https://doi.org/10.1016/S0014-5793(02)03205-2	Jan, V., Maroun, R. C., Robbe-Vincent, A., De Haro, L., & Choumet, V.	Toxicity evolution of Vipera aspis aspis venom: identification and molecular modeling of a novel phospholipase A2 heterodimer neurotoxin	2002	Viperidae	Viperinae	Vipera	V. aspis	France	Palearctic	Venom characterisation, Geographic venom variation
			113	https://doi.org/10.1016/0041-0101(88)90216-4	Jayanthi, G. P., & Gowda, T. V.	Geographical variation in India in the composition and lethal potency of Russell's viper (Vipera russelli) venom	1988	Viperidae	Viperinae	Daboia	D. russelii	India	Indomalayan	Venom characterisation, Geographic venom variation, Biological activity
			114	https://doi.org/10.1186/1471-2164-12-1	Jiang, Y., Li, Y., Lee, W., Xu, X., Zhang, Y., Zhao, R., ... & Wang, W.	Venom gland transcriptomes of two elapid snakes (Bungarus multicinctus and Naja atra) and evolution of toxin genes	2011	Elapidae	Old World and American elapids	Bungarus	B. multicinctus	China	Indomalayan	Venom characterisation, Interspecific venom variation
								Elapidae	Old World and American elapids	Naja	N. atra	China	Indomalayan
			115	https://doi.org/10.1016/j.jprot.2014.11.016	Jiménez-Charris, E., Montealegre-Sanchez, L., Solano-Redondo, L., Mora-Obando, D., Camacho, E., Castro-Herrera, F., ... & Lomonte, B.	Proteomic and functional analyses of the venom of Porthidium lansbergii lansbergii (Lansberg's hognose viper) from the Atlantic Department of Colombia	2015	Viperidae	Crotalinae	Porthidium	P. lansbergii	Colombia	Neotropic	Venom characterisation, Geographic venom variation, Biological activity
			116	https://doi.org/10.1016/0041-0101(64)90021-2	Jiménez-Porras, J. M.	Intraspecific variation in composition of the venom of the jumpin viper, Bothrops nummifera	1964	Viperidae	Crotalinae	Metlapilcoatlus	M. mexicanus	Costa Rica	Neotropic	Venom characterisation, Individual venom variation, Geographic venom variation
			117	https://doi.org/10.1016/0041-0101(64)90017-0	Jiménez-Porras, J. M.	Venom proteins of the fer-de-lance, Bothrops atrox, from Costa Rica	1964	Viperidae	Crotalinae	Bothrops	B. asper	Costa Rica	Neotropic	Venom characterisation, Geographic venom variation, Biological activity
			118	https://doi.org/10.1021/acs.jproteome.9b00077	Jones, B. K., Saviola, A. J., Reilly, S. B., Stubbs, A. L., Arida, E., Iskandar, D. T., ... & Mackessy, S. P.	Venom composition in a phenotypically variable pit viper (Trimeresurus insularis) across the Lesser Sunda Archipelago	2019	Viperidae	Crotalinae	Protobothrops	P. flavoviridis	Japan	Indomalayan	Venom characterisation, Antivenomics and neutralisation, Biological activity, Interspecific venom variation
								Viperidae	Crotalinae	Trimeresurus	T. borneensis	Borneo	Indomalayan
								Viperidae	Crotalinae	Trimeresurus	T. gramineus	India	Indomalayan
								Viperidae	Crotalinae	Trimeresurus	T. insularis	Indonesia	Australasia
								Viperidae	Crotalinae	Trimeresurus	T. puniceus	Java	Indomalayan
								Viperidae	Crotalinae	Trimeresurus	T. purpureomaculatus	Thailand	Indomalayan
								Viperidae	Crotalinae	Trimeresurus	T. stejnegeri	Taiwan	Indomalayan
			119	https://doi.org/10.1016/j.jprot.2014.11.011	Jorge, R. J. B., Monteiro, H. S., Gonçalves-Machado, L., Guarnieri, M. C., Ximenes, R. M., Borges-Nojosa, D. M., ... & Sanz, L.	Venomics and antivenomics of Bothrops erythromelas from five geographic populations within the Caatinga ecoregion of northeastern Brazil	2015	Viperidae	Crotalinae	Bothrops	B. erythromelas	Brazil	Neotropic	Venom characterisation, Geographic venom variation, Antivenomics and neutralisation
			120	https://doi.org/10.1007/s00239-005-0268-z	Juárez, P., Wagstaff, S. C., Oliver, J., Sanz, L., Harrison, R. A., & Calvete, J. J.	Molecular cloning of disintegrin-like transcript BA-5A from a Bitis arietans venom gland cDNA library: a putative intermediate in the evolution of the long-chain disintegrin Bitistatin	2006	Viperidae	Viperinae	Bitis	B. arietans	Ghana	Afrotropic	Venom characterisation
			121	https://doi.org/10.1534/genetics.106.056515	Junqueira-de-Azevedo, I. L., Ching, A. T., Carvalho, E., Faria, F., Nishiyama, M. Y., Ho, P. L., & Diniz, M. R.	Lachesis muta (Viperidae) cDNAs reveal diverging pit viper molecules and scaffolds typical of cobra (Elapidae) venoms: implications for snake toxin repertoire evolution	2006	Viperidae	Crotalinae	Lachesis	L. muta	Brazil	Neotropic	Venom characterisation, Interspecific venom variation
			122	https://doi.org/10.1093/molbev/msu337	Junqueira-de-Azevedo, I. L., Bastos, C. M. V., Ho, P. L., Luna, M. S., Yamanouye, N., & Casewell, N. R.	Venom-related transcripts from Bothrops jararaca tissues provide novel molecular insights into the production and evolution of snake venom	2015	Viperidae	Crotalinae	Bothrops	B. jararaca	Brazil	Neotropic	Venom characterisation
			123	https://doi.org/10.1021/acs.jproteome.8b00291	Kalita, B., Patra, A., Das, A., & Mukherjee, A. K.	Proteomic analysis and immuno-profiling of Eastern India Russell’s viper (Daboia russelii) venom: correlation between RVV composition and clinical manifestations post RV Bite	2018	Viperidae	Viperinae	Daboia	D. russelii	India	Indomalayan	Venom characterisation, Geographic venom variation, Biological activity, Antivenomics and neutralisation
			124	https://doi.org/10.1016/S0041-0101(00)00089-1	Kamiguti, A. S., Theakston, R. D. G., Sherman, N., & Fox, J. W.	Mass spectrophotometric evidence for P-III/P-IV metalloproteinases in the venom of the boomslang (Dispholidus typus)	2000	Colubridae	Colubrinae	Dispholidus	D. typus	South Africa	Afrotropic	Venom characterisation, Interspecific venom variation
			125	https://doi.org/10.3390/toxins12080520	Katali, O., Shipingana, L., Nyarangó, P., Pääkkönen, M., Haindongo, E., Rennie, T., ... & Hunter, C. J.	Protein identification of venoms of the African spitting cobras, Naja mossambica and Naja nigricincta nigricincta	2020	Elapidae	Old World and American elapids	Naja	N. mossambica	Namibia	Afrotropic	Venom characterisation, Interspecific venom variation
								Elapidae	Old World and American elapids	Naja	N. nigricincta	Namibia	Afrotropic
			126	https://doi.org/10.1016/0041-0101(82)90052-6	Kochva, E., Viljoen, C. C., & Botes, D. P.	A new type of toxin in the venom of snakes of the genus Atractaspis	1982	Atractaspididae	NA	Atractaspis	A. engaddensis	Israel	Palearctic	Venom characterisation, Interspecific venom variation, Biological activity
								Atractaspididae	NA	Atractaspis	A. bibronii	South Africa	Afrotropic
								Atractaspididae	NA	Atractaspis	A. microlepidota	UNKNOWN	Afrotropic
			127	https://doi.org/10.1016/j.jprot.2012.01.020	Kohlhoff, M., Borges, M. H., Yarleque, A., Cabezas, C., Richardson, M., & Sanchez, E. F.	Exploring the proteomes of the venoms of the Peruvian pit vipers Bothrops atrox, B. barnetti and B. pictus	2012	Viperidae	Crotalinae	Bothrops	B. atrox	Peru	Neotropic	Venom characterisation, Interspecific venom variation, Geographic venom variation, Biological activity, Antivenomics and neutralisation
								Viperidae	Crotalinae	Bothrops	B. barnetti	Peru	Neotropic
								Viperidae	Crotalinae	Bothrops	B. pictus	Peru	Neotropic
			128	https://doi.org/10.1016/j.toxicon.2007.01.019	Kulkeaw, K., Chaicumpa, W., Sakolvaree, Y., Tongtawe, P., & Tapchaisri, P.	Proteome and immunome of the venom of the Thai cobra, Naja kaouthia	2007	Elapidae	Old World and American elapids	Naja	N. kaouthia	Thailand	Indomalayan	Venom characterisation, Antivenomics and neutralisation
			129	https://doi.org/10.3390/toxins12010054	Kumkate, S., Chanhome, L., Thiangtrongjit, T., Noiphrom, J., Laoungboa, P., Khow, O., ... & Reamtong, O.	Venomics and cellular toxicity of Thai pit vipers (Trimeresurus macrops and T. hageni)	2020	Viperidae	Crotalinae	Trimeresurus	T. hageni	Thailand	Indomalayan	Venom characterisation, Biological activity, Interspecific venom variation
								Viperidae	Crotalinae	Trimeresurus	T. macrops	Thailand	Indomalayan
			130	https://doi.org/10.3390/toxins10110434	Kunalan, S., Othman, I., Syed Hassan, S., & Hodgson, W. C.	Proteomic characterization of two medically important Malaysian snake venoms, Calloselasma rhodostoma (Malayan pit viper) and Ophiophagus hannah (king cobra)	2018	Elapidae	Old World and American elapids	Ophiophagus	O. hannah	Malaysia	Indomalayan	Venom characterisation, Interspecific venom variation
								Viperidae	Crotalinae	Calloselasma	C. rhodostoma	Malaysia	Indomalayan
			131	https://doi.org/10.1016/j.toxicon.2010.01.015	Lanari, L. C., Rosset, S., González, M. E., Liria, N., & de Roodt, A. R.	A study on the venom of Bothrops alternatus Duméril, Bibron and Duméril, from different regions of Argentina	2010	Viperidae	Crotalinae	Bothrops	B. alternatus	Argentina	Neotropic	Venom characterisation, Geographic venom variation, Biological activity
			132	https://doi.org/10.1016/j.jprot.2015.02.002	Laustsen, A. H., Lomonte, B., Lohse, B., Fernandez, J., & Gutiérrez, J. M.	Unveiling the nature of black mamba (Dendroaspis polylepis) venom through venomics and antivenom immunoprofiling: identification of key toxin targets for antivenom development	2015	Elapidae	Old World and American elapids	Dendroaspis	D. polylepis	Kenya	Afrotropic	Venom characterisation, Biological activity, Antivenomics and neutralisation
			133	https://doi.org/10.1016/j.cbd.2021.100875	Lee, L. P., Tan, K. Y., & Tan, C. H.	Snake venom proteomics and antivenomics of two Sundaic lance-headed pit vipers: Trimeresurus wiroti (Malaysia) and Trimeresurus puniceus (Indonesia)	2021	Viperidae	Crotalinae	Trimeresurus	T. puniceus	Indonesia	Indomalayan	Venom characterisation, Antivenomics and neutralisation, Interspecific venom variation
								Viperidae	Crotalinae	Trimeresurus	T. wiroti	Malaysia	Indomalayan
			134	https://doi.org/10.1021/acs.jproteome.9b00120	Leonardi, A., Sajevic, T., Pungerčar, J., & Križaj, I.	Comprehensive study of the proteome and transcriptome of the venom of the most venomous European viper: discovery of a new subclass of ancestral snake venom metalloproteinase precursor-derived proteins	2019	Viperidae	Viperinae	Vipera	V. ammodytes	Croatia	Palearctic	Venom characterisation
			135	https://doi.org/10.1007/s00239-004-0138-0	Li, M., Fry, B. G., & Kini, R. M.	Eggs-only diet: its implications for the toxin profile changes and ecology of the marbled sea snake (Aipysurus eydouxii)	2005	Elapidae	Australo-Papuan and marine elapids	Aipysurus	A. mosaicus	Australia	Australasia	Venom characterisation, Interspecific venom variation, Biological activity
			136	https://doi.org/10.1016/j.jprot.2019.01.007	Lippa, E., Török, F., Gómez, A., Corrales, G., Chacón, D., Sasa, M., ... & Fernández, J.	First look into the venom of Roatan Island's critically endangered coral snake Micrurus ruatanus: proteomic characterization, toxicity, immunorecognition and neutralization by an antivenom	2019	Elapidae	Old World and American elapids	Micrurus	M. ruatanus	Honduras	Neotropic	Venom characterisation, Biological activity, Antivenomics and neutralisation
			137	https://doi.org/10.1016/j.jprot.2020.104084	Liu, C. C., Wu, C. J., Hsiao, Y. C., Yang, Y. H., Liu, K. L., Huang, G. J., ... & Liaw, G. W.	Snake venom proteome of Protobothrops mucrosquamatus in Taiwan: delaying venom-induced lethality in a rodent model by inhibition of phospholipase A2 activity with varespladib	2021	Viperidae	Crotalinae	Protobothrops	P. mucrosquamatus	Taiwan	Indomalayan	Venom characterisation, Antivenomics and neutralisation, Biological activity
			138	https://doi.org/10.1016/j.jprot.2011.12.016	Lomonte, B., Rey-Suárez, P., Tsai, W. C., Angulo, Y., Sasa, M., Gutiérrez, J. M., & Calvete, J. J.	Snake venomics of the pit vipers Porthidium nasutum, Porthidium ophryomegas, and Cerrophidion godmani from Costa Rica: toxicological and taxonomical insights	2012	Viperidae	Crotalinae	Cerrophidion	C. sasai	Costa Rica	Neotropic	Venom characterisation, Interspecific venom variation, Biological activity
								Viperidae	Crotalinae	Porthidium	P. nasutum	Costa Rica	Neotropic
								Viperidae	Crotalinae	Porthidium	P. ophryomegas	Costa Rica	Neotropic
			139	https://doi.org/10.1016/j.jprot.2013.10.036	Lomonte, B., Tsai, W. C., Ureña-Diaz, J. M., Sanz, L., Mora-Obando, D., Sánchez, E. E., ... & Calvete, J. J.	Venomics of New World pit vipers: genus-wide comparisons of venom proteomes across Agkistrodon	2014	Viperidae	Crotalinae	Agkistrodon	A. bilineatus	Mexico	Neotropic	Venom characterisation, Interspecific venom variation, Biological activity
								Viperidae	Crotalinae	Agkistrodon	A. conanti	USA	Nearctic
								Viperidae	Crotalinae	Agkistrodon	A. contortrix	USA	Nearctic
								Viperidae	Crotalinae	Agkistrodon	A. howardgloydi	Costa Rica	Neotropic
								Viperidae	Crotalinae	Agkistrodon	A. laticinctus	USA	Nearctic
								Viperidae	Crotalinae	Agkistrodon	A. piscivorus	USA	Nearctic
								Viperidae	Crotalinae	Agkistrodon	A. taylori	Mexico	Neotropic
			140	https://doi.org/10.3390/toxins8050138	Lomonte, B., Sasa, M., Rey-Suárez, P., Bryan, W., & Gutiérrez, J. M.	Venom of the coral snake Micrurus clarki: proteomic profile, toxicity, immunological cross-neutralization, and characterization of a three-finger toxin	2016	Elapidae	Old World and American elapids	Micrurus	M. clarki	Costa Rica	Neotropic	Venom characterisation, Biological activity, Antivenomics and neutralisation
			141	https://doi.org/10.1016/j.toxicon.2004.03.012	Lumsden, N. G., Fry, B. G., Kini, R. M., & Hodgson, W. C.	In vitro neuromuscular activity of ‘colubrid’ venoms: clinical and evolutionary implications	2004	Colubridae	Ahaetuliinae	Ahaetulla	A. prasina	Singapore	Indomalayan	Interspecific venom variation, Biological activity
								Colubridae	Colubrinae	Boiga	B. cynodon	Singapore	Indomalayan
								Colubridae	Colubrinae	Boiga	B. dendrophila	Bali	Indomalayan
								Colubridae	Colubrinae	Boiga	B. dendrophila	Sulawesi	Indomalayan
								Colubridae	Colubrinae	Boiga	B. drapiezii	Bali	Indomalayan
								Colubridae	Colubrinae	Boiga	B. irregularis	West Papua	Australasia
								Colubridae	Colubrinae	Boiga	B. nigriceps	Indonesia	Indomalayan
								Pseudoxyrhophiidae	NA	Leioheterodon	L. madagascariensis	Madagascar	Afrotropic
								Homalopsidae	NA	Myrrophis	M. chinensis	China	Indomalayan
								Psammophiidae	NA	Psammophis	P. mossambicus	Tanzania	Afrotropic
								Colubridae	Natricinae	Rhabdophis	R. tigrinus	China	Indomalayan
								Colubridae	Colubrinae	Telescopus	T. dhara	Egypt	Palearctic
								Colubridae	Colubrinae	Trimorphodon	T. lambda	USA	Nearctic
			142	https://doi.org/10.2307/1445927	Mackessy, S. P.	Venom ontogeny in the Pacific rattlesnakes Crotalus viridis helleri and C. v. oreganus	1988	Viperidae	Crotalinae	Crotalus	C. helleri	USA	Nearctic	Interspecific venom variation, Individual venom variation, Biological activity
			143	https://doi.org/10.1016/j.toxicon.2010.02.028	Mackessy, S. P.	Evolutionary trends in venom composition in the western rattlesnakes (Crotalus viridis sensu lato): toxicity vs. tenderizers	2010	Viperidae	Crotalinae	Crotalus	C. cerberus	USA	Nearctic	Venom characterisation, Interspecific venom variation, Geographic venom variation, Biological activity
								Viperidae	Crotalinae	Crotalus	C. concolor	USA	Nearctic
								Viperidae	Crotalinae	Crotalus	C. helleri	USA	Nearctic
								Viperidae	Crotalinae	Crotalus	C. lutosus	USA	Nearctic
								Viperidae	Crotalinae	Crotalus	C. viridis	USA	Nearctic
			144	https://doi.org/10.1016/j.jprot.2020.103778	Mackessy, S. P., Bryan, W., Smith, C. F., Lopez, K., Fernández, J., Bonilla, F., ... & Lomonte, B.	Venomics of the Central American lyre snake Trimorphodon quadruplex (Colubridae: Smith, 1941) from Costa Rica	2020	Colubridae	Colubrinae	Trimorphodon	T. quadruplex	Costa Rica	Neotropic	Venom characterisation, Biological activity
			145	https://doi.org/10.1016/j.toxicon.2006.01.007	Mackessy, S. P., Sixberry, N. M., Heyborne, W. H., & Fritts, T.	Venom of the brown treesnake, Boiga irregularis: ontogenetic shifts and taxa-specific toxicity	2006	Colubridae	Colubrinae	Boiga	B. irregularis	Guam	Oceania	Venom characterisation, Individual venom variation, Biological activity, Prey specificity of venom
								Colubridae	Colubrinae	Boiga	B. irregularis	Indonesia	Australasia
			146	https://doi.org/10.1016/j.jprot.2012.09.003	Madrigal, M., Sanz, L., Flores-Díaz, M., Sasa, M., Núñez, V., Alape-Girón, A., & Calvete, J. J.	Snake venomics across genus Lachesis. Ontogenetic changes in the venom composition of Lachesis stenophrys and comparative proteomics of the venoms of adult Lachesis melanocephala and Lachesis acrochorda	2012	Viperidae	Crotalinae	Lachesis	L. acrochorda	Colombia	Neotropic	Venom characterisation, Interspecific venom variation, Individual venom variation, Geographic venom variation
								Viperidae	Crotalinae	Lachesis	L. melanocephala	Costa Rica	Neotropic
								Viperidae	Crotalinae	Lachesis	L. muta	Bolivia	Neotropic
								Viperidae	Crotalinae	Lachesis	L. stenophrys	Costa Rica	Neotropic
			147	https://doi.org/10.1016/j.jprot.2012.02.022	Makran, B., Fahmi, L., Pla, D., Sanz, L., Oukkache, N., Lkhider, M., ... & Calvete, J. J.	Snake venomics of Macrovipera mauritanica from Morocco, and assessment of the para-specific immunoreactivity of an experimental monospecific and a commercial antivenoms	2012	Viperidae	Viperinae	Daboia	D. mauritanica	Morocco	Palearctic	Venom characterisation, Interspecific venom variation, Geographic venom variation, Antivenomics and neutralisation
			148	https://doi.org/10.1016/j.toxicon.2017.06.004	Malina, T., Krecsák, L., Westerström, A., Szemán-Nagy, G., Gyémánt, G., Márta, M., ... & Rusznák, Z.	Individual variability of venom from the European adder (Vipera berus berus) from one locality in Eastern Hungary	2017	Viperidae	Viperinae	Vipera	V. berus	Hungary	Palearctic	Venom characterisation, Individual venom variation, Geographic venom variation, Biological activity
								Viperidae	Viperinae	Vipera	V. berus	Austria	Palearctic
								Viperidae	Viperinae	Vipera	V. nikolskii	Ukraine	Palearctic
			149	https://doi.org/10.3390/toxins12110669	Manuwar, A., Dreyer, B., Böhmert, A., Ullah, A., Mughal, Z., Akrem, A., ... & Betzel, C.	Proteomic investigations of two Pakistani Naja snake venoms species unravel the venom complexity, posttranslational modifications, and presence of extracellular vesicles	2020	Elapidae	Old World and American elapids	Naja	N. naja	Pakistan	Indomalayan	Venom characterisation, Interspecific venom variation
								Elapidae	Old World and American elapids	Naja	N. oxiana	Pakistan	Indomalayan
			150	https://doi.org/10.1016/j.jprot.2013.11.001	Margres, M. J., McGivern, J. J., Wray, K. P., Seavy, M., Calvin, K., & Rokyta, D. R.	Linking the transcriptome and proteome to characterize the venom of the eastern diamondback rattlesnake (Crotalus adamanteus)	2014	Viperidae	Crotalinae	Crotalus	C. adamanteus	USA	Nearctic	Venom characterisation
			151	https://doi.org/10.1534/genetics.114.172437	Margres, M. J., McGivern, J. J., Seavy, M., Wray, K. P., Facente, J., & Rokyta, D. R.	Contrasting modes and tempos of venom expression evolution in two snake species	2015	Elapidae	Old World and American elapids	Micrurus	M. fulvius	USA	Nearctic	Venom characterisation, Interspecific venom variation, Geographic venom variation
								Viperidae	Crotalinae	Crotalus	C. adamanteus	USA	Nearctic
			152	https://doi.org/10.1016/0041-0101(74)90196-2	Marsh, N., & Glatston, A.	Some observations on the venom of the rhinoceros horned viper, Bitis nasicornis Shaw	1974	Viperidae	Viperinae	Bitis	B. nasicornis	UNKNOWN	Afrotropic	Venom characterisation, Individual venom variation, Biological activity
			153	https://doi.org/10.1111/j.1365-2141.1974.tb00474.x	Marsh, N. A., & Whaler, B. C.	Separation and partial characterization of a coagulant enzyme from Bitis gabonica venom	1974	Viperidae	Viperinae	Bitis	B. gabonica	Uganda	Afrotropic	Venom characterisation, Biological activity
			154	https://doi.org/10.1016/j.toxicon.2013.05.006	Martínez-Romero, G., Rucavado, A., Lazcano, D., Gutiérrez, J. M., Borja, M., Lomonte, B., ... & Zugasti-Cruz, A.	Comparison of venom composition and biological activities of the subspecies Crotalus lepidus lepidus, Crotalus lepidus klauberi and Crotalus lepidus morulus from Mexico	2013	Viperidae	Crotalinae	Crotalus	C. lepidus	Mexico	Nearctic	Venom characterisation, Geographic venom variation, Biological activity
								Viperidae	Crotalinae	Crotalus	C. morulus	Mexico	Nearctic
			155	https://doi.org/10.1016/j.jprot.2012.02.035	Massey, D. J., Calvete, J. J., Sánchez, E. E., Sanz, L., Richards, K., Curtis, R., & Boesen, K.	Venom variability and envenoming severity outcomes of the Crotalus scutulatus scutulatus (Mojave rattlesnake) from Southern Arizona	2012	Viperidae	Crotalinae	Crotalus	C. scutulatus	USA	Nearctic	Venom characterisation, Geographic venom variation, Biological activity, Envenomation symptoms
			156	https://doi.org/10.1186/1471-2164-15-1061	McGivern, J. J., Wray, K. P., Margres, M. J., Couch, M. E., Mackessy, S. P., & Rokyta, D. R.	RNA-seq and high-definition mass spectrometry reveal the complex and divergent venoms of two rear-fanged colubrid snakes	2014	Colubridae	Colubrinae	Boiga	B. irregularis	Indonesia	Indomalayan	Venom characterisation, Interspecific venom variation
			157	https://doi.org/10.1016/0041-0101(86)90164-9	Meier, J.	Individual and age-dependent variations in the venom of the fer-de-lance (Bothrops atrox)	1986	Viperidae	Crotalinae	Bothrops	B. atrox	Brazil	Neotropic	Venom characterisation, Individual venom variation, Biological activity
			158	https://doi.org/10.1016/j.actatropica.2019.02.030	Méndez, R., Bonilla, F., Sasa, M., Dwyer, Q., Fernández, J., & Lomonte, B.	Proteomic profiling, functional characterization, and immunoneutralization of the venom of Porthidium porrasi, a pitviper endemic to Costa Rica	2019	Viperidae	Crotalinae	Porthidium	P. porrasi	Costa Rica	Nearctic	Venom characterisation, Biological activity, Interspecific venom variation
			159	https://doi.org/10.1016/j.toxicon.2005.11.007	Menezes, M. C., Furtado, M. F., Travaglia-Cardoso, S. R., Camargo, A. C., & Serrano, S. M.	Sex-based individual variation of snake venom proteome among eighteen Bothrops jararaca siblings	2006	Viperidae	Crotalinae	Bothrops	B. jararaca	Brazil	Neotropic	Venom characterisation, Individual venom variation, Biological activity
			160	https://doi.org/10.1016/0041-0101(86)90167-4	Minton, S. A., & Weinstein, S. A.	Geographic and ontogenic variation in venom of the western diamondback rattlesnake (Crotalus atrox)	1986	Viperidae	Crotalinae	Crotalus	C. atrox	USA	Nearctic	Venom characterisation, Interspecific venom variation, Antivenomics and neutralisation
			161	https://doi.org/10.1016/j.toxicon.2009.10.018	Modahl, C. M., Doley, R., & Kini, R. M.	Venom analysis of long-term captive Pakistan cobra (Naja naja) populations	2010	Elapidae	Old World and American elapids	Naja	N. naja	UNKNOWN	Indomalayan	Venom characterisation, Individual venom variation
			162	https://doi.org/10.1016/j.toxicon.2016.04.049	Modahl, C. M., Mukherjee, A. K., & Mackessy, S. P.	An analysis of venom ontogeny and prey-specific toxicity in the monocled cobra (Naja kaouthia)	2016	Elapidae	Old World and American elapids	Naja	N. kaouthia	Thailand	Indomalayan	Venom characterisation, Individual venom variation, Biological activity
			163	https://doi.org/10.1098/rspb.2018.1003	Modahl, C. M., Mrinalini, Frietze, S., & Mackessy, S. P.	Adaptive evolution of distinct prey-specific toxin genes in rear-fanged snake venom	2018	Colubridae	Colubrinae	Spilotes	S. sulphureus	Suriname	Neotropic	Venom characterisation, Interspecific venom variation, Prey specificity of venom
			164	https://doi.org/10.1016/j.jprot.2018.08.004	Modahl, C. M., Frietze, S., & Mackessy, S. P.	Transcriptome-facilitated proteomic characterization of rear-fanged snake venoms reveal abundant metalloproteinases with enhanced activity	2018	Colubridae	Ahaetuliinae	Ahaetulla	A. prasina	Indonesia	Indomalayan	Venom characterisation, Interspecific venom variation, Biological activity
								Colubridae	Dipsadinae	Borikenophis	B. portoricensis	British Virgin Islands	Neotropic
								Viperidae	Crotalinae	Crotalus	C. viridis	USA	Nearctic
			165	https://doi.org/10.1016/j.jprot.2013.11.005	Mora-Obando, D., Guerrero-Vargas, J. A., Prieto-Sánchez, R., Beltrán, J., Rucavado, A., Sasa, M., ... & Lomonte, B.	Proteomic and functional profiling of the venom of Bothrops ayerbei from Cauca, Colombia, reveals striking interspecific variation with Bothrops asper venom	2014	Viperidae	Crotalinae	Bothrops	B. asper	Colombia	Neotropic	Venom characterisation, Interspecific venom variation, Biological activity, Antivenomics and neutralisation
			166	https://doi.org/10.1016/j.jprot.2020.103945	Mora-Obando, D., Salazar-Valenzuela, D., Pla, D., Lomonte, B., Guerrero-Vargas, J. A., Ayerbe, S., ... & Calvete, J. J.	Venom variation in Bothrops asper lineages from North-Western South America	2020	Viperidae	Crotalinae	Bothrops	B. asper	Colombia	Neotropic	Venom characterisation, Geographic venom variation, Individual venom variation
								Viperidae	Crotalinae	Bothrops	B. asper	Ecuador	Neotropic
			167	https://doi.org/10.1371/journal.pntd.0008299	Moura-da-Silva, A. M., Contreras-Bernal, J. C., Cirilo Gimenes, S. N., Freitas-de-Sousa, L. A., Portes-Junior, J. A., da Silva Peixoto, P., ... & Monteiro, W. M.	The relationship between clinics and the venom of the causative Amazon pit viper (Bothrops atrox)	2020	Viperidae	Crotalinae	Bothrops	B. atrox	Brazil	Neotropic	Venom characterisation, Envenomation symptoms, Geographic venom variation
			168	https://doi.org/10.1016/S1095-6433(97)00475-3	Mukherjee, A. K., & Maity, C. R.	The composition of Naja naja venom samples from three districts of West Bengal, India	1998	Elapidae	Old World and American elapids	Naja	N. naja	India	Indomalayan	Venom characterisation, Geographic venom variation, Biological activity, Antivenomics and neutralisation
			169	https://doi.org/10.1016/S1096-4959(01)00473-0	Mukherjee, A. K., & Maity, C. R.	Biochemical composition, lethality and pathophysiology of venom from two cobras Naja naja and N. kaouthia	2002	Elapidae	Old World and American elapids	Naja	N. kaouthia	India	Indomalayan	Venom characterisation, Biological activity, Antivenomics and neutralisation
								Elapidae	Old World and American elapids	Naja	N. naja	India	Indomalayan
			170	https://doi.org/10.1016/S0041-0101(99)00125-7	Mukherjee, A. K., Ghosal, S. K., & Maity, C. R.	Some biochemical properties of Russell's viper (Daboia russelli) venom from Eastern India: correlation with clinico-pathological manifestation in Russell's viper bite	2000	Viperidae	Viperinae	Daboia	D. russelii	India	Indomalayan	Venom characterisation, Biological activity, Envenomation symptoms
			171	https://doi.org/10.3390/toxins6030850	Munawar, A., Trusch, M., Georgieva, D., Hildebrand, D., Kwiatkowski, M., Behnken, H., ... & Betzel, C.	Elapid snake venom analyses show the specificity of the peptide composition at the level of genera Naja and Notechis	2014	Elapidae	Old World and American elapids	Naja	N. mossambica	UNKNOWN	Afrotropic	Venom characterisation, Interspecific venom variation
								Elapidae	Australo-Papuan and marine elapids	Notechis	N. scutatus	Australia	Australasia
			172	https://doi.org/10.1016/0041-0101(92)90530-I	Nedospasov, A. A., & Rodina, E. V.	Age changes in Vipera berus amidolytic activity	1992	Viperidae	Viperinae	Vipera	V. berus	Russia	Palearctic	Individual venom variation, Biological activity
			173	https://doi.org/10.1016/j.toxicon.2009.01.006	Neiva, M., Arraes, F. B., de Souza, J. V., Radis-Baptista, G., da Silva, A. R. P., Walter, M. E. M., ... & Astolfi-Filho, S.	Transcriptome analysis of the Amazonian viper Bothrops atrox venom gland using expressed sequence tags (ESTs)	2009	Viperidae	Crotalinae	Bothrops	B. atrox	Brazil	Neotropic	Venom characterisation
			174	https://doi.org/10.1016/j.jprot.2018.09.002	Neri-Castro, E., Lomonte, B., Valdés, M., Ponce-López, R., Bénard-Valle, M., Borja, M., ... & Alagón, A.	Venom characterization of the three species of Ophryacus and proteomic profiling of O. sphenophrys unveils Sphenotoxin, a novel Crotoxin-like heterodimeric β-neurotoxin	2019	Viperidae	Crotalinae	Ophryacus	O. smaragdinus	Mexico	Neotropic	Venom characterisation, Biological activity, Antivenomics and neutralisation
								Viperidae	Crotalinae	Ophryacus	O. sphenophrys	Mexico	Neotropic
								Viperidae	Crotalinae	Ophryacus	O. undulatus	Mexico	Neotropic
			175	https://doi.org/10.1016/j.jprot.2009.07.013	Núñez, V., Cid, P., Sanz, L., De La Torre, P., Angulo, Y., Lomonte, B., ... & Calvete, J. J.	Snake venomics and antivenomics of Bothrops atrox venoms from Colombia and the Amazon regions of Brazil, Perú and Ecuador suggest the occurrence of geographic variation of venom phenotype by a trend towards paedomorphism	2009	Viperidae	Crotalinae	Bothrops	B. atrox	Brazil	Neotropic	Venom characterisation, Geographic venom variation, Antivenomics and neutralisation
								Viperidae	Crotalinae	Bothrops	B. atrox	Colombia	Neotropic
								Viperidae	Crotalinae	Bothrops	B. atrox	Ecuador	Neotropic
								Viperidae	Crotalinae	Bothrops	B. atrox	Peru	Neotropic
			176	https://doi.org/10.1016/j.jprot.2018.10.016	Oh, A. M. F., Tan, C. H., Tan, K. Y., Quraishi, N. H., & Tan, N. H.	Venom proteome of Bungarus sindanus (Sind krait) from Pakistan and in vivo cross-neutralization of toxicity using an Indian polyvalent antivenom	2019	Elapidae	Old World and American elapids	Bungarus	B. sindanus	Pakistan	Indomalayan	Venom characterisation, Biological activity, Antivenomics and neutralisation
			177	https://doi.org/10.1016/S0041-0101(98)00089-0	Otero, R., Marı́a de Fátima, D. F., Gonçalves, L. R., Núñez, V., Garcı́a, M. E., Osorio, R. G., ... & Gutiérrez, J. M.	Comparative study of the venoms of three subspecies of Lachesis muta (bushmaster) from Brazil, Colombia and Costa Rica	1998	Viperidae	Crotalinae	Lachesis	L. muta	Brazil	Neotropic	Venom characterisation, Geographic venom variation, Biological activity
								Viperidae	Crotalinae	Lachesis	L. acrochorda	Colombia	Neotropic
								Viperidae	Crotalinae	Lachesis	L. stenophrys	Costa Rica	Neotropic
			178	http://dx.doi.org/10.1590/S1678-91992012000400009	Oukkache, N., Lalaoui, M., & Ghalim, N.	General characterization of venom from the Moroccan snakes Macrovipera mauritanica and Cerastes cerastes	2012	Viperidae	Viperinae	Bitis	B. arietans	Morocco	Palearctic	Venom characterisation, Interspecific venom variation, Biological activity, Antivenomics and neutralisation
								Viperidae	Viperinae	Cerastes	C. cerastes	Morocco	Palearctic
								Viperidae	Viperinae	Daboia	D. mauritanica	Morocco	Palearctic
								Elapidae	Old World and American elapids	Naja	N. haje	Morocco	Palearctic
			179	https://doi.org/10.1016/j.cbpc.2019.02.013	Ozverel, C. S., Damm, M., Hempel, B. F., Göçmen, B., Sroka, R., Süssmuth, R. D., & Nalbantsoy, A.	Investigating the cytotoxic effects of the venom proteome of two species of the Viperidae family (Cerastes cerastes and Cryptelytrops purpureomaculatus) from various habitats	2019	Viperidae	Viperinae	Cerastes	C. cerastes	Egypt	Palearctic	Venom characterisation, Biological activity, Interspecific venom variation
								Viperidae	Crotalinae	Trimeresurus	T. purpureomaculatus	Thailand	Indomalayan
			180	https://doi.org/10.1186/1471-2199-8-115	Pahari, S., Mackessy, S. P., & Kini, R. M.	The venom gland transcriptome of the desert massasauga rattlesnake (Sistrurus catenatus edwardsii): towards an understanding of venom composition among advanced snakes (Superfamily Colubroidea)	2007	Viperidae	Crotalinae	Sistrurus	S. tergeminus	USA	Nearctic	Venom characterisation
			181	https://doi.org/10.1371/journal.pntd.0003419	Paixão-Cavalcante, D., Kuniyoshi, A. K., Portaro, F. C., da Silva, W. D., & Tambourgi, D. V.	African adders: partial characterization of snake venoms from three Bitis species of medical importance and their neutralization by experimental equine antivenoms	2015	Viperidae	Viperinae	Bitis	B. arietans	UNKNOWN	Afrotropic	Venom characterisation, Interspecific venom variation, Biological activity, Antivenomics and neutralisation
								Viperidae	Viperinae	Bitis	B. nasicornis	UNKNOWN	Afrotropic
								Viperidae	Viperinae	Bitis	B. rhinoceros	UNKNOWN	Afrotropic
			182	https://doi.org/10.3389/fphar.2021.727756	Palasuberniam, P., Chan, Y. W., Tan, K. Y., & Tan, C. H.	Snake venom proteomics of Samar cobra (Naja samarensis) from the Southern Philippines: short alpha-neurotoxins as the dominant lethal component weakly cross-neutralized by the Philippine cobra antivenom	2020	Elapidae	Old World and American elapids	Naja	N. samarensis	Philippines	Indomalayan	Venom characterisation, Antivenomics and neutralisation, Biological activity, Interspecific venom variation
			183	https://doi.org/10.1080/14789450.2019.1609945	Patra, A., Chanda, A., & Mukherjee, A. K.	Quantitative proteomic analysis of venom from Southern India common krait (Bungarus caeruleus) and identification of poorly immunogenic toxins by immune-profiling against commercial antivenom	2019	Elapidae	Old World and American elapids	Bungarus	B. caeruleus	India	Indomalayan	Venom characterisation, Antivenomics and neutralisation, Biological activity
			184	https://doi.org/10.1021/acs.jproteome.0c00054	Patra, A., & Mukherjee, A. K.	Proteomic analysis of Sri Lanka Echis carinatus venom: immunological cross-reactivity and enzyme neutralization potency of Indian polyantivenom	2020	Viperidae	Viperinae	Echis	E. carinatus	Sri Lanka	Indomalayan	Venom characterisation, Antivenomics and neutralisation, Biological activity
			185	https://doi.org/10.1016/j.jprot.2020.103758	Pereañez, J. A., Preciado, L. M., Fernández, J., Camacho, E., Lomonte, B., Castro, F., ... & Castaño, S.	Snake venomics, experimental toxic activities and clinical characteristics of human envenomation by Bothrocophias myersi (Serpentes: Viperidae) from Colombia	2020	Viperidae	Crotalinae	Bothrocophias	B. myersi	Colombia	Neotropic	Venom characterisation, Antivenomics and neutralisation, Biological activity, Envenomation symptoms
								Viperidae	Crotalinae	Bothrops	B. asper	Colombia	Neotropic
			186	https://doi.org/10.1002/elps.1150140171	Perkins, J. R., Parker, C. E., & Tomer, K. B.	The characterization of snake venoms using capillary electrophoresis in conjunction with electrospray mass spectrometry: black mambas	1993	Elapidae	Old World and American elapids	Dendroaspis	D. polylepis	UNKNOWN	Afrotropic	Venom characterisation
			187	https://doi.org/10.1016/j.jprot.2019.02.004	Petras, D., Hempel, B. F., Göçmen, B., Karis, M., Whiteley, G., Wagstaff, S. C., ... & Süssmuth, R. D.	Intact protein mass spectrometry reveals intraspecies variations in venom composition of a local population of Vipera kaznakovi in Northeastern Turkey	2019	Viperidae	Viperinae	Vipera	V. kaznakovi	Turkey	Palearctic	Venom characterisation, Individual venom variation, Geographic venom variation, Biological activity
			188	https://doi.org/10.3390/toxins13050299	Petrilla, V., Polláková, M., Bekešová, B., Andrejčáková, Z., Vlčková, R., Marcinčáková, D., ... & Legáth, J.	A comprehensive study monitoring the venom composition and the effects of the venom of the rare Ethiopian endemic snake species Bitis parviocula	2021	Viperidae	Viperinae	Bitis	B. parviocula	Ethiopia	Afrotropic	Venom characterisation, Biological activity
			189	https://doi.org/10.1016/j.jprot.2016.09.007	Pla, D., Bande, B. W., Welton, R. E., Paiva, O. K., Sanz, L., Segura, A., ... & Williams, D. J.	Proteomics and antivenomics of Papuan black snake (Pseudechis papuanus) venom with analysis of its toxicological profile and the preclinical efficacy of Australian antivenoms	2017	Elapidae	Australo-Papuan and marine elapids	Pseudechis	P. papuanus	Papua New Guinea	Australasia	Venom characterisation, Biological activity, Antivenomics and neutralisation
			190	https://doi.org/10.1016/j.bbagen.2017.01.020	Pla, D., Sanz, L., Whiteley, G., Wagstaff, S. C., Harrison, R. A., Casewell, N. R., & Calvete, J. J.	What killed Karl Patterson Schmidt? Combined venom gland transcriptomic, venomic and antivenomic analysis of the South African green tree snake (the boomslang), Dispholidus typus	2017	Colubridae	Colubrinae	Dispholidus	D. typus	South Africa	Afrotropic	Venom characterisation, Antivenomics and neutralisation
			191	https://doi.org/10.1016/j.jprot.2016.10.006	Pla, D., Sanz, L., Sasa, M., Acevedo, M. E., Dwyer, Q., Durban, J., ... & Calvete, J. J.	Proteomic analysis of venom variability and ontogeny across the arboreal palm-pitvipers (genus Bothriechis)	2017	Viperidae	Crotalinae	Bothriechis	B. aurifer	Guatemala	Neotropic	Venom characterisation, Interspecific venom variation, Individual venom variation
								Viperidae	Crotalinae	Bothriechis	B. bicolor	Guatemala	Neotropic
								Viperidae	Crotalinae	Bothriechis	B. lateralis	Guatemala	Neotropic
								Viperidae	Crotalinae	Bothriechis	B. marchi	Honduras	Neotropic
								Viperidae	Crotalinae	Bothriechis	B. schlegelii	Costa Rica	Neotropic
								Viperidae	Crotalinae	Bothriechis	B. thalassinus	Guatemala	Neotropic
			192	https://doi.org/10.1016/S0304-4165(99)00053-7	Prasad, N. B., Uma, B., Bhatt, S. K., & Gowda, V. T.	Comparative characterisation of Russell's viper (Daboia/Vipera russelli) venoms from different regions of the Indian peninsula	1999	Viperidae	Viperinae	Daboia	D. russelii	India	Indomalayan	Venom characterisation, Geographic venom variation, Biological activity, Antivenomics and neutralisation
			193	https://doi.org/10.1016/j.toxicon.2008.10.002	Queiroz, G. P., Pessoa, L. A., Portaro, F. C., Maria de Fatima, D. F., & Tambourgi, D. V.	Interspecific variation in venom composition and toxicity of Brazilian snakes from Bothrops genus	2008	Viperidae	Crotalinae	Bothrocophias	B. hyoprora	Brazil	Neotropic	Venom characterisation, Interspecific venom variation, Biological activity, Antivenomics and neutralisation
								Viperidae	Crotalinae	Bothrops	B. alternatus	Brazil	Neotropic
								Viperidae	Crotalinae	Bothrops	B. atrox	Brazil	Neotropic
								Viperidae	Crotalinae	Bothrops	B. bilineatus	Brazil	Neotropic
								Viperidae	Crotalinae	Bothrops	B. brazili	Brazil	Neotropic
								Viperidae	Crotalinae	Bothrops	B. cotiara	Brazil	Neotropic
								Viperidae	Crotalinae	Bothrops	B. erythromelas	Brazil	Neotropic
								Viperidae	Crotalinae	Bothrops	B. fonsecai	Brazil	Neotropic
								Viperidae	Crotalinae	Bothrops	B. insularis	Brazil	Neotropic
								Viperidae	Crotalinae	Bothrops	B. jararaca	Brazil	Neotropic
								Viperidae	Crotalinae	Bothrops	B. jararacussu	Brazil	Neotropic
								Viperidae	Crotalinae	Bothrops	B. leucurus	Brazil	Neotropic
								Viperidae	Crotalinae	Bothrops	B. marajoensis	Brazil	Neotropic
								Viperidae	Crotalinae	Bothrops	B. moojeni	Brazil	Neotropic
								Viperidae	Crotalinae	Bothrops	B. neuwiedi	Brazil	Neotropic
								Viperidae	Crotalinae	Bothrops	B. pirajai	Brazil	Neotropic
								Viperidae	Crotalinae	Bothrops	B. taeniatus	Brazil	Neotropic
			194	https://doi.org/10.1016/j.jprot.2021.104256	Rashmi, U., Khochare, S., Attarde, S., Laxme, R. S., Suranse, V., Martin, G., & Sunagar, K.	Remarkable intrapopulation venom variability in the monocellate cobra (Naja kaouthia) unveils neglected aspects of India's snakebite problem	2021	Elapidae	Old World and American elapids	Naja	N. kaouthia	India	Indomalayan	Venom characterisation, Antivenomics and neutralisation, Biological activity, Geographic venom variation
			195	https://doi.org/10.1016/j.toxicon.2019.03.027	Rex, C. J., & Mackessy, S. P.	Venom composition of adult western diamondback rattlesnakes (Crotalus atrox) maintained under controlled diet and environmental conditions shows only minor changes	2019	Viperidae	Crotalinae	Crotalus	C. atrox	USA	Nearctic	Venom characterisation, Biological activity, Individual venom variation
			196	https://doi.org/10.1111/jeb.13907	Robinson, K. E., Holding, M. L., Whitford, M. D., Saviola, A. J., Yates III, J. R., & Clark, R. W.	Phenotypic and functional variation in venom and venom resistance of two sympatric rattlesnakes and their prey	2021	Viperidae	Crotalinae	Crotalus	C. helleri	USA	Nearctic	Venom characterisation, Geographic venom variation, Individual venom variation, Prey specificity
								Viperidae	Crotalinae	Crotalus	C. ruber	USA	Nearctic
			197	https://doi.org/10.1016/j.toxicon.2020.05.016	Rodrigues, C. R., Molina, D. A. M., de Assis, T. C. S., Liberato, C., Melo-Braga, M. N., Ferreyra, C. B., ... & Chávez-Olórtegui, C.	Proteomic and toxinological characterization of Peruvian pitviper Bothrops brazili (“jergón shushupe”), venom	2020	Viperidae	Crotalinae	Bothrops	B. brazili	Peru	Neotropic	Venom characterisation, Antivenomics and neutralisation, Biological activity, Interspecific venom variation
								Viperidae	Crotalinae	Bothrops	B. atrox	Peru	Neotropic
			198	https://doi.org/10.1371/journal.pone.0227122	Rusmili, M. R. A., Othman, I., Abidin, S. A. Z., Yusof, F. A., Ratanabanangkoon, K., Chanhome, L., ... & Chaisakul, J.	Variations in neurotoxicity and proteome profile of Malayan krait (Bungarus candidus) venoms	2019	Elapidae	Old World and American elapids	Bungarus	B. candidus	Indonesia	Indomalayan	Venom characterisation, Antivenomics and neutralisation, Biological activity, Geographic venom variation
								Elapidae	Old World and American elapids	Bungarus	B. candidus	Malaysia	Indomalayan
								Elapidae	Old World and American elapids	Bungarus	B. candidus	Thailand	Indomalayan
			199	https://doi.org/10.1016/j.jprot.2011.09.003	Rey-Suárez, P., Gutiérrez, J. M., & Lomonte, B.	Proteomic and biological characterization of the venom of the redtail coral snake, Micrurus mipartitus (Elapidae), from Colombia and Costa Rica	2011	Elapidae	Old World and American elapids	Micrurus	M. mipartitus	Colombia	Neotropic	Venom characterisation, Interspecific venom variation, Geographic venom variation, Biological activity, Antivenomics and neutralisation
								Elapidae	Old World and American elapids	Micrurus	M. mipartitus	Costa Rica	Neotropic
			200	https://doi.org/10.1016/j.jprot.2009.01.006	Risch, M., Georgieva, D., von Bergen, M., Jehmlich, N., Genov, N., Arni, R. K., & Betzel, C.	Snake venomics of the Siamese Russell's viper (Daboia russelli siamensis) — Relation to pharmacological activities	2009	Viperidae	Viperinae	Daboia	D. siamensis	Myanmar	Indomalayan	Venom characterisation, Biological activity
			201	https://doi.org/10.1080/15287394.2012.697839	Saad, E., Barros, L. C., Biscola, N., Pimenta, D. C., Barraviera, S. R., Barraviera, B., & Ferreira Jr, R. S.	Intraspecific variation of biological activities in venoms from wild and captive Bothrops jararaca	2012	Viperidae	Crotalinae	Bothrops	B. jararaca	Brazil	Neotropic	Venom characterisation, Individual venom variation, Biological activity
			202	https://doi.org/10.1016/j.thromres.2006.07.004	Salazar, A. M., Rodriguez-Acosta, A., Girón, M. E., Aguilar, I., & Guerrero, B.	A comparative analysis of the clotting and fibrinolytic activities of the snake venom (Bothrops atrox) from different geographical areas in Venezuela	2007	Viperidae	Crotalinae	Bothrops	B. atrox	Venezuela	Neotropic	Venom characterisation, Geographic venom variation, Biological activity
			203	https://doi.org/10.1016/S0041-0101(03)00171-5	Saldarriaga, M. M., Otero, R., Núñez, V., Toro, M. F., Dı́az, A., & Gutiérrez, J. M.	Ontogenetic variability of Bothrops atrox and Bothrops asper snake venoms from Colombia	2003	Viperidae	Crotalinae	Bothrops	B. asper	Colombia	Neotropic	Venom characterisation, Interspecific venom variation, Individual venom variation, Biological activity, Antivenomics and neutralisation
								Viperidae	Crotalinae	Bothrops	B. atrox	Colombia	Neotropic
			204	https://doi.org/10.22092/ari.2020.128766.1428	Samianifard, M., Nazari, A., Tahoori, F., & Mohammadpour Dounighi, N.	Proteome analysis of toxic fractions of Iranian cobra (Naja naja oxiana) snake venom by 2D electrophoresis and mass spectrometry	2021	Elapidae	Old World and American elapids	Naja	N. oxiana	Iran	Palearctic	Venom characterisation, Biological activity
			205	https://doi.org/10.1016/j.jprot.2021.104196	Sánchez, A., Segura, Á., Pla, D., Munuera, J., Villalta, M., Quesada-Bernat, S., ... & Vargas, M.	Comparative venomics and preclinical efficacy evaluation of a monospecific Hemachatus antivenom towards sub-Saharan Africa cobra venoms	2021	Elapidae	Old World and American elapids	Hemachatus	H. haemachatus	South Africa	Afrotropic	Venom characterisation, Antivenomics and neutralisation, Biological activity, Interspecific venom variation
								Elapidae	Old World and American elapids	Naja	N. annulifera	Mozambique	Afrotropic
								Elapidae	Old World and American elapids	Naja	N. mossambica	South Africa	Afrotropic
								Elapidae	Old World and American elapids	Naja	N. nigricollis	UNKNOWN	Afrotropic
			206	https://doi.org/10.1016/0041-0101(92)90505-Y	Sanchez, E. F., Freitas, T. V., Ferreira-Alves, D. L., Velarde, D. T., Diniz, M. R., Cordeiro, M. N., ... & Diniz, C. R.	Biological activities of venoms from South American snakes	1992	Viperidae	Crotalinae	Bothrops	B. alternatus	Brazil	Neotropic	Interspecific venom variation, Biological activity
								Viperidae	Crotalinae	Bothrops	B. alternatus	Argentina	Neotropic
								Viperidae	Crotalinae	Bothrops	B. atrox	Brazil	Neotropic
								Viperidae	Crotalinae	Bothrops	B. atrox	Peru	Neotropic
								Viperidae	Crotalinae	Bothrops	B. diporus	Argentina	Neotropic
								Viperidae	Crotalinae	Bothrops	B. erythromelas	Brazil	Neotropic
								Viperidae	Crotalinae	Bothrops	B. jararaca	Brazil	Neotropic
								Viperidae	Crotalinae	Bothrops	B. jararacussu	Brazil	Neotropic
								Viperidae	Crotalinae	Bothrops	B. leucurus	Brazil	Neotropic
								Viperidae	Crotalinae	Bothrops	B. matogrossensis	Bolivia	Neotropic
								Viperidae	Crotalinae	Bothrops	B. moojeni	Brazil	Neotropic
								Viperidae	Crotalinae	Bothrops	B. neuwiedi	Brazil	Neotropic
								Viperidae	Crotalinae	Bothrops	B. taeniatus	Brazil	Neotropic
								Viperidae	Crotalinae	Crotalus	C. durissus	Brazil	Neotropic
								Viperidae	Crotalinae	Crotalus	C. durissus	Bolivia	Neotropic
								Viperidae	Crotalinae	Crotalus	C. durissus	Argentina	Neotropic
								Viperidae	Crotalinae	Lachesis	L. muta	Brazil	Neotropic
								Viperidae	Crotalinae	Lachesis	L. muta	Peru	Neotropic
								Elapidae	Old World and American elapids	Micrurus	M. frontalis	Brazil	Neotropic
			207	https://doi.org/10.1016/j.jprot.2018.04.007	Sánchez, A., Herrera, M., Villalta, M., Solano, D., Segura, Á., Lomonte, B., ... & Vargas, M.	Proteomic and toxinological characterization of the venom of the South African ringhals cobra Hemachatus haemachatus	2018	Elapidae	Old World and American elapids	Hemachatus	H. haemachatus	South Africa	Afrotropic	Venom characterisation, Biological activity
			208	https://doi.org/10.1016/j.toxicon.2018.04.027	Sánchez, M. N., Teibler, G. P., López, C. A., Mackessy, S. P., & Peichoto, M. E.	Assessment of the potential toxicological hazard of the green parrot snake (Leptophis ahaetulla marginatus): characterization of its venom and venom-delivery system	2018	Colubridae	Colubrinae	Leptophis	L. ahaetulla	Argentina	Neotropic	Venom characterisation, Biological activity, Antivenomics and neutralisation
			209	https://doi.org/10.1021/pr0602500	Sanz, L., Gibbs, H. L., Mackessy, S. P., & Calvete, J. J.	Venom proteomes of closely related Sistrurus rattlesnakes with divergent diets	2006	Viperidae	Crotalinae	Sistrurus	S. catenatus	USA	Nearctic	Venom characterisation, Interspecific venom variation
								Viperidae	Crotalinae	Sistrurus	S. miliarius	USA	Nearctic
								Viperidae	Crotalinae	Sistrurus	S. tergeminus	USA	Nearctic
			210	https://doi.org/10.1016/j.jprot.2008.05.003	Sanz, L., Ayvazyan, N., & Calvete, J. J.	Snake venomics of the Armenian mountain vipers Macrovipera lebetina obtusa and Vipera raddei	2008	Viperidae	Viperinae	Macrovipera	M. lebetina	Armenia	Palearctic	Venom characterisation, Interspecific venom variation, Geographic venom variation
								Viperidae	Viperinae	Montivipera	M. raddei	Armenia	Palearctic
			211	https://doi.org/10.1016/j.jprot.2007.10.004	Sanz, L., Escolano, J., Ferretti, M., Biscoglio, M. J., Rivera, E., Crescenti, E. J., ... & Calvete, J. J.	Snake venomics of the South and Central American bushmasters. Comparison of the toxin composition of Lachesis muta gathered from proteomic versus transcriptomic analysis	2008	Viperidae	Crotalinae	Lachesis	L. muta	Bolivia	Neotropic	Venom characterisation, Interspecific venom variation, Geographic venom variation
								Viperidae	Crotalinae	Lachesis	L. muta	Peru	Neotropic
								Viperidae	Crotalinae	Lachesis	L. muta	UNKNOWN	Neotropic
								Viperidae	Crotalinae	Lachesis	L. stenophrys	Costa Rica	Neotropic
			212	https://doi.org/10.3390/tropicalmed3020066	Sanz, L., Quesada-Bernat, S., Chen, P. Y., Lee, C. D., Chiang, J. R., & Calvete, J. J.	Translational venomics: third-generation antivenomics of anti-Siamese Russell’s viper, Daboia siamensis, antivenom manufactured in Taiwan CDC’s vaccine center	2018	Viperidae	Viperinae	Daboia	D. siamensis	Taiwan	Indomalayan	Venom characterisation, Biological activity, Antivenomics and neutralisation
			213	https://revistas.ucr.ac.cr/index.php/rbt/article/view/16293/15773	Saravia, P., Rojas, E., Arce, V., Guevara, C., López, J. C., Chaves, E., ... & Gutiérrez, J. M.	Geographic and ontogenic variability in the venom of the neotropical rattlesnake Crotalus durissus: pathophysiological and therapeutic implications	2002	Viperidae	Crotalinae	Crotalus	C. durissus	Venezuela	Neotropic	Venom characterisation, Geographic venom variation, Biological activity, Antivenomics and neutralisation
								Viperidae	Crotalinae	Crotalus	C. simus	Guatemala	Neotropic
								Viperidae	Crotalinae	Crotalus	C. simus	Costa Rica	Neotropic
			214	https://doi.org/10.1016/j.jprot.2015.03.015	Saviola, A. J., Pla, D., Sanz, L., Castoe, T. A., Calvete, J. J., & Mackessy, S. P.	Comparative venomics of the prairie rattlesnake (Crotalus viridis viridis) from Colorado: identification of a novel pattern of ontogenetic changes in venom composition and assessment of the immunoreactivity of the commercial antivenom CroFab®	2015	Viperidae	Crotalinae	Crotalus	C. viridis	USA	Nearctic	Venom characterisation, Individual venom variation, Biological activity, Antivenomics and neutralisation
			215	https://doi.org/10.1016/S0041-0101(09)80007-X	Schweitz, H., Bidard, J. N., & Lazdunski, M.	Purification and pharmacological characterization of peptide toxins from the black mamba (Dendroaspis polylepis) venom	1990	Elapidae	Old World and American elapids	Dendroaspis	D. polylepis	UNKNOWN	Afrotropic	Venom characterisation, Biological activity
			216	https://doi.org/10.1371/journal.pntd.0007899	Senji Laxme, R., Khochare, S., de Souza, H. F., Ahuja, B., Suranse, V., Martin, G., ... & Sunagar, K.	Beyond the ‘big four’: venom profiling of the medically important yet neglected Indian snakes reveals disturbing antivenom deficiencies	2019	Elapidae	Old World and American elapids	Bungarus	B. caeruleus	India	Indomalayan	Venom characterisation, Antivenomics and neutralisation, Biological activity, Geographic venom variation, Interspecific venom variation
								Elapidae	Old World and American elapids	Bungarus	B. fasciatus	India	Indomalayan
								Elapidae	Old World and American elapids	Bungarus	B. sindanus	India	Indomalayan
								Elapidae	Old World and American elapids	Naja	N. kaouthia	India	Indomalayan
								Elapidae	Old World and American elapids	Naja	N. kaouthia	West Bengal	Indomalayan
								Elapidae	Old World and American elapids	Naja	N. naja	India	Indomalayan
								Viperidae	Viperinae	Echis	E. carinatus	India	Indomalayan
			217	https://doi.org/10.1371/journal.pntd.0009150	Senji Laxme, R. R., Attarde, S., Khochare, S., Suranse, V., Martin, G., Casewell, N. R., ... & Sunagar, K.	Biogeographical venom variation in the Indian spectacled cobra (Naja naja) underscores the pressing need for pan-India efficacious snakebite therapy	2021	Elapidae	Old World and American elapids	Naja	N. naja	India	Indomalayan	Venom characterisation, Antivenomics and neutralisation, Biological activity, Geographic venom variation
			218	https://doi.org/10.1371/journal.pntd.0009247	Senji Laxme, R. R., Khochare, S., Attarde, S., Suranse, V., Iyer, A., Casewell, N. R., ... & Sunagar, K.	Biogeographic venom variation in Russell’s viper (Daboia russelii) and the preclinical inefficacy of antivenom therapy in snakebite hotspots	2021	Viperidae	Viperinae	Daboia	D. russelii	India	Indomalayan	Venom characterisation, Antivenomics and neutralisation, Biological activity, Geographic venom variation
			219	https://doi.org/10.1016/j.jprot.2016.02.028	Shan, L. L., Gao, J. F., Zhang, Y. X., Shen, S. S., He, Y., Wang, J., ... & Ji, X.	Proteomic characterization and comparison of venoms from two elapid snakes (Bungarus multicinctus and Naja atra) from China	2016	Elapidae	Old World and American elapids	Bungarus	B. multicinctus	China	Indomalayan	Venom characterisation, Interspecific venom variation, Biological activity, Antivenomics and neutralisation
								Elapidae	Old World and American elapids	Naja	N. atra	China	Palearctic
			220	https://doi.org/10.3109/15569543.2013.855789	Sharma, M., Gogoi, N., Dhananjaya, B. L., Menon, J. C., & Doley, R.	Geographical variation of Indian Russell’s viper venom and neutralization of its coagulopathy by polyvalent antivenom	2014	Viperidae	Viperinae	Daboia	D. russelii	India	Indomalayan	Venom characterisation, Geographic venom variation, Biological activity, Antivenomics and neutralisation
			221	https://doi.org/10.1016/j.toxicon.2015.06.027	Sharma, M., Das, D., Iyer, J. K., Kini, R. M., & Doley, R.	Unveiling the complexities of Daboia russelii venom, a medically important snake of India, by tandem mass spectrometry	2015	Viperidae	Viperinae	Daboia	D. russelii	India	Indomalayan	Venom characterisation, Geographic venom variation, Biological activity
			222	https://doi.org/10.1016/j.intimp.2006.08.014	Shashidharamurthy, R., & Kemparaju, K.	Region-specific neutralization of Indian cobra (Naja naja) venom by polyclonal antibody raised against the eastern regional venom: A comparative study of the venoms from three different geographical distributions	2007	Elapidae	Old World and American elapids	Naja	N. naja	India	Indomalayan	Geographic venom variation, Biological activity, Antivenomics and neutralisation
			223	https://doi.org/10.1023/A:1017972511272	Shashidharamurthy, R., Jagadeesha, D. K., Girish, K. S., & Kemparaju, K.	Variations in biochemical and pharmacological properties of Indian cobra (Naja naja naja) venom due to geographical distribution	2002	Elapidae	Old World and American elapids	Naja	N. naja	India	Indomalayan	Venom characterisation, Geographic venom variation, Biological activity, Antivenomics and neutralisation
			224	https://doi.org/10.1111/j.1432-1033.1973.tb03202.x	Shipolini, R. A., Bailey, G. S., Edwardson, J. A., & Banks, B. E.	Separation and characterization of polypeptides from the venom of Dendroaspis viridis	1973	Elapidae	Old World and American elapids	Dendroaspis	D. viridis	Guinea	Afrotropic	Venom characterisation, Biological activity
			225	https://doi.org/10.1186/1471-2199-11-24	Siang, A. S., Doley, R., Vonk, F. J., & Kini, R. M.	Transcriptomic analysis of the venom gland of the red-headed krait (Bungarus flaviceps) using expressed sequence tags	2010	Elapidae	Old World and American elapids	Bungarus	B. flaviceps	Malaysia	Indomalayan	Venom characterisation
			226	https://doi.org/10.1371/journal.pntd.0007017	Silva-de-França, F., Villas-Boas, I. M., Serrano, S. M. D. T., Cogliati, B., Chudzinski, S. A. D. A., Lopes, P. H., ... & Tambourgi, D. V.	Naja annulifera snake: new insights into the venom components and pathogenesis of envenomation	2019	Viperidae	Crotalinae	Bothrops	B. jararaca	Brazil	Neotropic	Venom characterisation, Biological activity, Antivenomics and neutralisation
								Viperidae	Crotalinae	Crotalus	C. durissus	Brazil	Neotropic
								Elapidae	Old World and American elapids	Naja	N. annulifera	South Africa	Afrotropic
			227	https://doi.org/10.1371/journal.pone.0260496	Sitprija, S., Chanhome, L., Reamtong, O., Thiangtrongjit, T., Vasaruchapong, T., Khow, O., ... & Kumkate, S.	Proteomics and immunocharacterization of Asian mountain pit viper (Ovophis monticola) venom	2021	Viperidae	Crotalinae	Ovophis	O. monticola	Thailand	Indomalayan	Venom characterisation, Antivenomics and neutralisation
			228	https://doi.org/10.1016/j.toxicon.2016.08.001	Smith, C. F., & Mackessy, S. P.	High levels of functional divergence in toxicity towards prey among the venoms of individual pigmy rattlesnakes	2019	Viperidae	Crotalinae	Sistrurus	S. miliarius	USA	Nearctic	Venom characterisation, Interspecific venom variation, Individual venom variation, Biological activity
			229	https://doi.org/10.3390/toxins13110814	Sousa, L. F., Holding, M. L., Del-Rei, T. H., Rocha, M. M., Mourão, R. H., Chalkidis, H. M., ... & Moura-da-Silva, A. M.	Individual variability in Bothrops atrox snakes collected from different habitats in the Brazilian Amazon: new findings on venom composition and functionality	2021	Viperidae	Crotalinae	Bothrops	B. atrox	Brazil	Neotropic	Venom characterisation, Biological activity, Geographic venom variation, Prey specificity
			230	https://doi.org/10.1371/journal.pntd.0002442	Sousa, L. F., Nicolau, C. A., Peixoto, P. S., Bernardoni, J. L., Oliveira, S. S., Portes-Junior, J. A., ... & Valente, R. H.	Comparison of phylogeny, venom composition and neutralization by antivenom in diverse species of Bothrops complex	2013	Viperidae	Crotalinae	Bothrops	B. alternatus	Brazil	Neotropic	Venom characterisation, Interspecific venom variation, Antivenomics and neutralisation
								Viperidae	Crotalinae	Bothrops	B. atrox	Brazil	Neotropic
								Viperidae	Crotalinae	Bothrops	B. cotiara	Brazil	Neotropic
								Viperidae	Crotalinae	Bothrops	B. diporus	Brazil	Neotropic
								Viperidae	Crotalinae	Bothrops	B. jararaca	Brazil	Neotropic
								Viperidae	Crotalinae	Bothrops	B. jararacussu	Brazil	Neotropic
								Viperidae	Crotalinae	Bothrops	B. marmoratus	Brazil	Neotropic
								Viperidae	Crotalinae	Bothrops	B. matogrossensis	Brazil	Neotropic
								Viperidae	Crotalinae	Bothrops	B. neuwiedi	Brazil	Neotropic
								Viperidae	Crotalinae	Bothrops	B. pauloensis	Brazil	Neotropic
			231	https://doi.org/10.1016/j.jprot.2017.03.003	Sousa, L. F., Portes-Junior, J. A., Nicolau, C. A., Bernardoni, J. L., Nishiyama-Jr, M. Y., Amazonas, D. R., ... & Moura-da-Silva, A. M.	Functional proteomic analyses of Bothrops atrox venom reveals phenotypes associated with habitat variation in the Amazon	2017	Viperidae	Crotalinae	Bothrops	B. atrox	Brazil	Neotropic	Venom characterisation, Geographic venom variation, Biological activity, Antivenomics and neutralisation
			232	https://doi.org/10.1016/j.jprot.2014.01.013	Sunagar, K., Undheim, E. A., Scheib, H., Gren, E. C., Cochran, C., Person, C. E., ... & Antunes, A.	Intraspecific venom variation in the medically significant Southern Pacific rattlesnake (Crotalus oreganus helleri): biodiscovery, clinical and evolutionary implications	2014	Viperidae	Crotalinae	Crotalus	C. helleri	USA	Nearctic	Venom characterisation, Geographic venom variation
			233	https://doi.org/10.3390/toxins13090613	Suntravat, M., Sanchez, O., Reyes, A., Cirilo, A., Ocheltree, J. S., Galan, J. A., ... & Sanchez, E. E.	Evaluation of signaling pathways profiling in human dermal endothelial cells treated by snake venom cysteine-rich secretory proteins (svCRiSPs) from North American snakes using Reverse Phase Protein Array (RPPA)	2021	Viperidae	Crotalinae	Agkistrodon	A. piscivorus	USA	Nearctic	Venom characterisation, Biological activity, Interspecific venom variation
								Viperidae	Crotalinae	Crotalus	C. adamanteus	USA	Nearctic
								Viperidae	Crotalinae	Crotalus	C. atrox	USA	Nearctic
								Viperidae	Crotalinae	Crotalus	C. horridus	USA	Nearctic
								Viperidae	Crotalinae	Crotalus	C. scutulatus	USA	Nearctic
			234	https://doi.org/10.3390/toxins13020127	Tan, C. H., & Tan, K. Y.	De novo venom-gland transcriptomics of spine-bellied sea snake (Hydrophis curtus) from Penang, Malaysia - Next-generation sequencing, functional annotation and toxinological correlation	2021	Elapidae	Australo-Papuan and marine elapids	Hydrophis	H. curtus	Malaysia	Indomalayan	Venom characterisation
			235	https://doi.org/10.3390/toxins13080514	Tan, C. H., Palasuberniam, P., & Tan, K. Y.	Snake venom proteomics, immunoreactivity and toxicity neutralization studies for the Asiatic mountain pit vipers, Ovophis convictus, Ovophis tonkinensis, and Hime habu, Ovophis okinavensis	2021	Viperidae	Crotalinae	Ovophis	O. convictus	Malaysia	Indomalayan	Venom characterisation, Antivenomics and neutralisation, Biological activity, Geographic venom variation, Interspecific venom variation
								Viperidae	Crotalinae	Ovophis	O. okinavensis	Japan	Indomalayan
								Viperidae	Crotalinae	Ovophis	O. tonkinensis	China	Indomalayan
								Viperidae	Crotalinae	Ovophis	O. tonkinensis	Vietnam	Indomalayan
			236	https://doi.org/10.1016/0742-8413(91)90233-J	Tan, N. H., & Ponnudurai, G.	A comparative study of the biological activities of rattlesnake (genera Crotalus and Sistrurus) venoms	1991	Viperidae	Crotalinae	Crotalus	C. adamanteus	USA	Nearctic	Interspecific venom variation, Biological activity
								Viperidae	Crotalinae	Crotalus	C. atrox	USA	Nearctic
								Viperidae	Crotalinae	Crotalus	C. basiliscus	Mexico	Nearctic
								Viperidae	Crotalinae	Crotalus	C. cerastes	USA	Nearctic
								Viperidae	Crotalinae	Crotalus	C. cerberus	USA	Nearctic
								Viperidae	Crotalinae	Crotalus	C. durissus	Brazil	Neotropic
								Viperidae	Crotalinae	Crotalus	C. totonacus	Mexico	Nearctic
								Viperidae	Crotalinae	Crotalus	C. horridus	USA	Nearctic
								Viperidae	Crotalinae	Crotalus	C. molossus	USA	Nearctic
								Viperidae	Crotalinae	Crotalus	C. oreganus	USA	Nearctic
								Viperidae	Crotalinae	Crotalus	C. ruber	USA	Nearctic
								Viperidae	Crotalinae	Crotalus	C. scutulatus	USA	Nearctic
								Viperidae	Crotalinae	Crotalus	C. viridis	USA	Nearctic
								Viperidae	Crotalinae	Sistrurus	S. miliarius	USA	Nearctic
								Viperidae	Crotalinae	Sistrurus	S. tergeminus	USA	Nearctic
			237	https://doi.org/10.1016/j.jprot.2015.05.035	Tan, C. H., Tan, K. Y., Lim, S. E., & Tan, N. H.	Venomics of the beaked sea snake, Hydrophis schistosus: a minimalist toxin arsenal and its cross-neutralization by heterologous antivenoms	2015	Elapidae	Australo-Papuan and marine elapids	Hydrophis	H. schistosus	Malaysia	Indomalayan	Venom characterisation, Biological activity, Antivenomics and neutralisation
			238	https://doi.org/10.1016/j.jprot.2015.02.012	Tan, K. Y., Tan, C. H., Fung, S. Y., & Tan, N. H.	Venomics, lethality and neutralization of Naja kaouthia (monocled cobra) venoms from three different geographical regions of Southeast Asia	2015	Elapidae	Old World and American elapids	Naja	N. kaouthia	Malaysia	Indomalayan	Venom characterisation, Geographic venom variation, Biological activity, Antivenomics and neutralisation
								Elapidae	Old World and American elapids	Naja	N. kaouthia	Thailand	Indomalayan
								Elapidae	Old World and American elapids	Naja	N. kaouthia	Vietnam	Indomalayan
			239	https://doi.org/10.1016/j.toxicon.2014.11.231	Tan, C. H., Tan, N. H., Sim, S. M., Fung, S. Y., & Gnanathasan, C. A.	Proteomic investigation of Sri Lankan hump-nosed pit viper (Hypnale hypnale) venom	2015	Viperidae	Crotalinae	Hypnale	H. hypnale	Sri Lanka	Indomalayan	Venom characterisation
			240	https://doi.org/10.1016/j.cbpc.2016.03.005	Tan, K. Y., Tan, C. H., Sim, S. M., Fung, S. Y., & Tan, N. H.	Geographical venom variations of the Southeast Asian monocled cobra (Naja kaouthia): venom-induced neuromuscular depression and antivenom neutralization	2016	Elapidae	Old World and American elapids	Naja	N. kaouthia	Malaysia	Indomalayan	Geographic venom variation, Biological activity, Antivenomics and neutralisation
								Elapidae	Old World and American elapids	Naja	N. kaouthia	Thailand	Indomalayan
								Elapidae	Old World and American elapids	Naja	N. kaouthia	Vietnam	Indomalayan
			241	https://doi.org/10.3390/toxins11010003	Tan, C. H., Tan, K. Y., Ng, T. S., Sim, S. M., & Tan, N. H.	Venom proteome of spine-bellied sea snake (Hydrophis curtus) from Penang, Malaysia: toxicity correlation, immunoprofiling and cross-neutralization by sea snake antivenom	2018	Elapidae	Australo-Papuan and marine elapids	Hydrophis	H. curtus	Malaysia	Indomalayan	Venom characterisation, Biological activity, Antivenomics and neutralisation
			242	https://doi.org/10.1016/j.jprot.2018.09.006	Tan, K. Y., Liew, J. L., Tan, N. H., Quah, E. S., Ismail, A. K., & Tan, C. H.	Unlocking the secrets of banded coral snake (Calliophis intestinalis, Malaysia): a venom with proteome novelty, low toxicity and distinct antigenicity	2019	Elapidae	Old World and American elapids	Calliophis	C. intestinalis	Malaysia	Indomalayan	Venom characterisation, Biological activity, Antivenomics and neutralisation
								Elapidae	Old World and American elapids	Calliophis	C. bivirgatus	Malaysia	Indomalayan
								Viperidae	Crotalinae	Calloselasma	C. rhodostoma	Thailand	Indomalayan
								Elapidae	Australo-Papuan and marine elapids	Hydrophis	H. schistosus	Malaysia	Indomalayan
								Elapidae	Old World and American elapids	Naja	N. kaouthia	Thailand	Indomalayan
			243	https://doi.org/10.3390/toxins11020095	Tan, C. H., Tan, K. Y., Ng, T. S., Quah, E. S., Ismail, A. K., Khomvilai, S., ... & Tan, N. H.	Venomics of Trimeresurus (Popeia) nebularis, the Cameron Highlands pit viper from Malaysia: insights into venom proteome, toxicity and neutralization of antivenom	2019	Elapidae	Old World and American elapids	Naja	N. kaouthia	Thailand	Indomalayan	Venom characterisation, Biological activity, Antivenomics and neutralisation
								Viperidae	Crotalinae	Trimeresurus	T. albolabris	Thailand	Indomalayan
								Viperidae	Crotalinae	Trimeresurus	T. nebularis	Malaysia	Indomalayan
			244	https://doi.org/10.1016/j.toxicon.2019.08.004	Tang, E. L. H., Tan, N. H., Fung, S. Y., & Tan, C. H.	Comparative proteomes, immunoreactivities and neutralization of procoagulant activities of Calloselasma rhodostoma (Malayan pit viper) venoms from four regions in Southeast Asia	2019	Viperidae	Crotalinae	Calloselasma	C. rhodostoma	Indonesia	Indomalayan	Venom characterisation, Antivenomics and neutralisation, Biological activity, Geographic venom variation
								Viperidae	Crotalinae	Calloselasma	C. rhodostoma	Malaysia	Indomalayan
								Viperidae	Crotalinae	Calloselasma	C. rhodostoma	Thailand	Indomalayan
								Viperidae	Crotalinae	Calloselasma	C. rhodostoma	Vietnam	Indomalayan
			245	https://doi.org/10.1371/journal.pntd.0000622	Tanaka, G. D., Maria de Fátima, D. F., Portaro, F. C., Sant'Anna, O. A., & Tambourgi, D. V.	Diversity of Micrurus snake species related to their venom toxic effects and the prospective of antivenom neutralization	2010	Elapidae	Old World and American elapids	Micrurus	M. altirostris	UNKNOWN	Neotropic	Venom characterisation, Interspecific venom variation, Biological activity, Antivenomics and neutralisation
								Elapidae	Old World and American elapids	Micrurus	M. corallinus	UNKNOWN	Neotropic
								Elapidae	Old World and American elapids	Micrurus	M. frontalis	UNKNOWN	Neotropic
								Elapidae	Old World and American elapids	Micrurus	M. fulvius	UNKNOWN	Neartic
								Elapidae	Old World and American elapids	Micrurus	M. hemprichii	UNKNOWN	Neotropic
								Elapidae	Old World and American elapids	Micrurus	M. ibiboboca	UNKNOWN	Neotropic
								Elapidae	Old World and American elapids	Micrurus	M. lemniscatus	UNKNOWN	Neotropic
								Elapidae	Old World and American elapids	Micrurus	M. spixii	UNKNOWN	Neotropic
								Elapidae	Old World and American elapids	Micrurus	M. surinamensis	UNKNOWN	Neotropic
			246	https://doi.org/10.1016/j.jprot.2008.07.007	Tashima, A. K., Sanz, L., Camargo, A. C., Serrano, S. M., & Calvete, J. J.	Snake venomics of the Brazilian pitvipers Bothrops cotiara and Bothrops fonsecai. Identification of taxonomy markers	2008	Viperidae	Crotalinae	Bothrops	B. cotiara	Brazil	Neotropic	Venom characterisation, Interspecific venom variation
								Viperidae	Crotalinae	Bothrops	B. fonsecai	Brazil	Neotropic
			247	https://doi.org/10.1016/j.toxicon.2020.07.001	Tasima, L. J., Hatakeyama, D. M., Serino-Silva, C., Rodrigues, C. F., de Lima, E. O., Sant’Anna, S. S., ... & Tanaka-Azevedo, A. M.	Comparative proteomic profiling and functional characterization of venom pooled from captive Crotalus durissus terrificus specimens and the Brazilian crotalic reference venom	2020	Viperidae	Crotalinae	Crotalus	C. durissus	Brazil	Neotropic	Venom characterisation, Antivenomics and neutralisation, Biological activity
			248	https://doi.org/10.3390/toxins12080485	Tasoulis, T., Silva, A., Veerati, P. C., Baker, M., Hodgson, W. C., Dunstan, N., & Isbister, G. K.	Intra-specific venom variation in the Australian coastal taipan Oxyuranus scutellatus	2020	Elapidae	Australo-Papuan and marine elapids	Oxyuranus	O. microlepidotus	Australia	Australasia	Venom characterisation, Biological activity, Geographic venom variation, Individual venom variation, Interspecific venom variation
								Elapidae	Australo-Papuan and marine elapids	Oxyuranus	O. scutellatus	Australia	Australasia
			249	https://doi.org/10.1016/S0003-9861(02)00747-6	Tsai, I. H., Wang, Y. M., Chen, Y. H., & Tu, A. T.	Geographic variations, cloning, and functional analyses of the venom acidic phospholipases A2 of Crotalus viridis viridis	2003	Viperidae	Crotalinae	Crotalus	C. viridis	USA	Nearctic	Venom characterisation, Geographic venom variation, Biological activity
			250	https://doi.org/10.1042/bj20030818	Tsai, I. H., Wang, Y. M., Chen, Y. H., Tsai, T. S., & Tu, M. C	Venom phospholipases A2 of bamboo viper (Trimeresurus stejnegeri): molecular characterization, geographic variations and evidence of multiple ancestries	2004	Viperidae	Crotalinae	Trimeresurus	T. stejnegeri	Taiwan	Indomalayan	Venom characterisation, Individual venom variation, Geographic venom variation, Biological activity
								Viperidae	Crotalinae	Trimeresurus	T. stejnegeri	China	Indomalayan
								Viperidae	Crotalinae	Trimeresurus	T. albolabris	UNKNOWN	UNKNOWN
								Viperidae	Crotalinae	Trimeresurus	T. popeiorum	UNKNOWN	Indomalayan
								Viperidae	Crotalinae	Tropidolaemus	T. wagleri	Indonesia	Indomalayan
			251	https://doi.org/10.1111/j.1742-4658.2006.05598.x	Tsai, I. H., Tsai, H. Y., Saha, A., & Gomes, A.	Sequences, geographic variations and molecular phylogeny of venom phospholipases and threefinger toxins of eastern India Bungarus fasciatus and kinetic analyses of its Pro31 phospholipases A2	2007	Elapidae	Old World and American elapids	Bungarus	B. fasciatus	India	Indomalayan	Venom characterisation, Geographic venom variation, Biological activity
			252	https://doi.org/10.1016/S0041-0101(00)00101-X	van der Weyden, L., Hains, P. G., & Broady, K. W.	Characterisation of the biochemical and biological variations from the venom of the death adder species (Acanthophis antarcticus, A. praelongus and A. pyrrhus)	2000	Elapidae	Australo-Papuan and marine elapids	Acanthophis	A. antarticus	Australia	Australasia	Venom characterisation, Interspecific venom variation, Biological activity, Antivenomics and neutralisation
								Elapidae	Australo-Papuan and marine elapids	Acanthophis	A. praelongus	Australia	Australasia
								Elapidae	Australo-Papuan and marine elapids	Acanthophis	A. pyrrhus	Australia	Australasia
			253	https://doi.org/10.1073/pnas.1314702110	Vonk, F. J., Casewell, N. R., Henkel, C. V., Heimberg, A. M., Jansen, H. J., McCleary, R. J., ... & Wüster, W.	The king cobra genome reveals dynamic gene evolution and adaptation in the snake venom system	2013	Elapidae	Old World and American elapids	Ophiophagus	O. hannah	Indonesia	Indomalayan	Venom characterisation
			254	https://doi.org/10.1371/journal.pmed.0030184	Wagstaff, S. C., Laing, G. D., Theakston, R. D. G., Papaspyridis, C., & Harrison, R. A.	Bioinformatics and multiepitope DNA immunization to design rational snake antivenom	2006	Viperidae	Viperinae	Bitis	B. arietans	Ghana	Afrotropic	Venom characterisation, Interspecific venom variation, Antivenomics and neutralisation
								Viperidae	Viperinae	Bitis	B. rhinoceros	Ghana	Afrotropic
								Viperidae	Viperinae	Cerastes	C. cerastes	Egypt	Palearctic
								Viperidae	Viperinae	Echis	E. romani	Nigeria	Afrotropic
			255	https://doi.org/10.1016/j.jprot.2008.10.003	Wagstaff, S. C., Sanz, L., Juarez, P., Harrison, R. A., & Calvete, J. J.	Combined snake venomics and venom gland transcriptomic analysis of the ocellated carpet viper, Echis ocellatus	2009	Viperidae	Viperinae	Echis	E. romani	Nigeria	Afrotropic	Venom characterisation
			256	https://doi.org/10.1016/j.jprot.2020.103680	Wang, C. R., Bubner, E. R., Jovcevski, B., Mittal, P., & Pukala, T. L.	Interrogating the higher order structures of snake venom proteins using an integrated mass spectrometric approach	2020	Viperidae	Viperinae	Bitis	B. arietans	UNKNOWN	UNKNOWN	Venom characterisation, Biological activity, Interspecific venom variation
								Elapidae	Australo-Papuan and marine elapids	Pseudechis	P. colletti	Australia	Australasia
			257	https://doi.org/10.1016/j.toxicon.2020.08.012	Wang, B., Wang, Q., Wang, C., Wang, B., Qiu, L., Zou, S., ... & Zhang, L.	A comparative analysis of the proteomes and biological activities of the venoms from two sea snakes, Hydrophis curtus and Hydrophis cyanocinctus, from Hainan, China	2020	Elapidae	Australo-Papuan and marine elapids	Hydrophis	H. curtus	China	Indomalayan	Venom characterisation, Biological activity, Geographic venom variation, Interspecific venom variation
								Elapidae	Australo-Papuan and marine elapids	Hydrophis	H. cyanocinctus	China	Indomalayan
								Elapidae	Old World and American elapids	Bungarus	B. multicinctus	China	UNKNOWN
								Elapidae	Old World and American elapids	Naja	N. atra	China	UNKNOWN
								Viperidae	Crotalinae	Gloydius	G. halys	China	Palearctic
			258	https://doi.org/10.1016/j.jprot.2018.09.019	Whiteley, G., Casewell, N. R., Pla, D., Quesada-Bernat, S., Logan, R. A., Bolton, F. M., ... & Harrison, R. A.	Defining the pathogenic threat of envenoming by South African shield-nosed and coral snakes (genus Aspidelaps), and revealing the likely efficacy of available antivenom	2019	Elapidae	Old World and American elapids	Aspidelaps	A. lubricus	UNKNOWN	Afrotropic	Venom characterisation, Antivenomics and neutralisation, Biological activity, Interspecific venom variation
								Elapidae	Old World and American elapids	Aspidelaps	A. scutatus	UNKNOWN	Afrotropic
			259	https://www.jstor.org/stable/3892815	Wilkinson, J. A., Glenn, J. L., Straight, R. C., & Sites Jr, J. W.	Distribution and genetic variation in venom A and B populations of the Mojave rattlesnake (Crotalus scutulatus scutulatus) in Arizona	1991	Viperidae	Crotalinae	Crotalus	C. scutulatus	USA	Nearctic	Geographic venom variation, Biological activity, Antivenomics and neutralisation
			260	https://doi.org/10.1016/j.jprot.2017.12.012	Wong, K. Y., Tan, C. H., Tan, K. Y., Quraishi, N. H., & Tan, N. H.	Elucidating the biogeographical variation of the venom of Naja naja (spectacled cobra) from Pakistan through a venom-decomplexing proteomic study	2018	Elapidae	Old World and American elapids	Naja	N. naja	Pakistan	Indomalayan	Venom characterisation, Geographic venom variation, Biological activity, Antivenomics and neutralisation
			261	https://doi.org/10.3390/toxins13010060	Wong, K. Y., Tan, K. Y., Tan, N. H., & Tan, C. H.	A neurotoxic snake venom without phospholipase A2: proteomics and cross-neutralization of the venom from Senegalese cobra, Naja senegalensis (Subgenus: Uraeus)	2021	Elapidae	Old World and American elapids	Naja	N. senegalensis	UNKNOWN	Afrotropic	Venom characterisation, Antivenomics and neutralisation, Biological activity
			262	https://doi.org/10.1007/s10930-019-09852-5	Wongtay, P., Sangtanoo, P., Sangvanich, P., & Karnchanatat, A.	Variation in the protein composition and biological activity of king cobra (Ophiophagus hannah) venoms	2019	Elapidae	Old World and American elapids	Ophiophagus	O. hannah	Thailand	Indomalayan	Venom characterisation, Biological activity, Geographic venom variation
			263	https://doi.org/10.3390/toxins8060188	Zancolli, G., Baker, T. G., Barlow, A., Bradley, R. K., Calvete, J. J., Carter, K. C., ... & Scholes-Higham, A.	Is hybridization a source of adaptive venom variation in rattlesnakes? A test, using a Crotalus scutulatus x viridis hybrid zone in Southwestern New Mexico	2016	Viperidae	Crotalinae	Crotalus	C. scutulatus	USA	Nearctic	Venom characterisation, Interspecific venom variation, Individual venom variation
								Viperidae	Crotalinae	Crotalus	C. viridis	USA	Nearctic
			264	https://doi.org/10.1098/rspb.2018.2735	Zancolli, G., Calvete, J. J., Cardwell, M. D., Greene, H. W., Hayes, W. K., Hegarty, M. J., ... & Sanz, L.	When one phenotype is not enough: divergent evolutionary trajectories govern venom variation in a widespread rattlesnake species	2019	Viperidae	Crotalinae	Crotalus	C. scutulatus	USA	Nearctic	Venom characterisation, Geographic venom variation, Prey specificity of venom
			265	https://doi.org/10.1371/journal.pntd.0001554	Zelanis, A., Andrade-Silva, D., Rocha, M. M., Furtado, M. F., Serrano, S. M., Junqueira-de-Azevedo, I. L., & Ho, P. L.	A transcriptomic view of the proteome variability of newborn and adult Bothrops jararaca snake venoms	2012	Viperidae	Crotalinae	Bothrops	B. jararaca	Brazil	Neotropic	Venom characterisation, Individual venom variation
			266	https://doi.org/10.3390/toxins13080548	Zhao, H. Y., Sun, Y., Du, Y., Li, J. Q., Lv, J. G., Qu, Y. F., ... & Gao, J. F.	Venom of the annulated sea snake Hydrophis cyanocinctus: a biochemically simple but genetically complex weapon	2021	Elapidae	Australo-Papuan and marine elapids	Hydrophis	H. cyanocinctus	China	Indomalayan	Venom characterisation, Biological activity, Interspecific venom variation
			267	https://doi.org/10.1186/s12864-021-07824-7	Zhao, H. Y., Wen, L., Miao, Y. F., Du, Y., Sun, Y., Yin, Y., ... & Gao, J. F.	Venom-gland transcriptomic, venomic, and antivenomic profiles of the spine-bellied sea snake (Hydrophis curtus) from the South China sea	2021	Elapidae	Australo-Papuan and marine elapids	Hydrophis	H. curtus	China	Indomalayan	Venom characterisation, Antivenomics and neutralisation

## Sheet: Table S2
			Supplementary Table S2. Complete list of all retrieved snake species. For each species, family, subfamily/group, genus, and assigned hazard category are reported.
	INDEX		#	Family	Subfamily/group	Genus	Species	Hazard category
	Table S1		1	Elapidae	Australo-Papuan and marine elapids	Acanthophis	Acanthophis antarticus	Category 1 - Critical clinical relevance
	Table S2		2	Elapidae	Australo-Papuan and marine elapids	Acanthophis	Acanthophis hawkei	Category 1 - Critical clinical relevance
	Table S3		3	Elapidae	Australo-Papuan and marine elapids	Acanthophis	Acanthophis laevis	Category 1 - Critical clinical relevance
	Table S4		4	Elapidae	Australo-Papuan and marine elapids	Acanthophis	Acanthophis praelongus	Category 1 - Critical clinical relevance
	Table S5		5	Elapidae	Australo-Papuan and marine elapids	Acanthophis	Acanthophis pyrrhus	Category 1 - Critical clinical relevance
	Table S6		6	Elapidae	Australo-Papuan and marine elapids	Acanthophis	Acanthophis rugosus	Category 1 - Critical clinical relevance
			7	Elapidae	Australo-Papuan and marine elapids	Acanthophis	Acanthophis wellsi	Category 1 - Critical clinical relevance
			8	Viperidae	Crotalinae	Agkistrodon	Agkistrodon bilineatus	Category 2 - High clinical relevance
			9	Viperidae	Crotalinae	Agkistrodon	Agkistrodon conanti	Category 2 - High clinical relevance
			10	Viperidae	Crotalinae	Agkistrodon	Agkistrodon contortrix	Category 2 - High clinical relevance
			11	Viperidae	Crotalinae	Agkistrodon	Agkistrodon howardgloydi	Category 2 - High clinical relevance
			12	Viperidae	Crotalinae	Agkistrodon	Agkistrodon laticinctus	Category 2 - High clinical relevance
			13	Viperidae	Crotalinae	Agkistrodon	Agkistrodon piscivorus	Category 2 - High clinical relevance
			14	Viperidae	Crotalinae	Agkistrodon	Agkistrodon taylori	Category 2 - High clinical relevance
			15	Colubridae	Ahaetuliinae	Ahaetulla	Ahaetulla prasina	Category 4 - Low clinical relevance
			16	Elapidae	Australo-Papuan and marine elapids	Aipysurus	Aipysurus duboisii	Category 2 - High clinical relevance
			17	Elapidae	Australo-Papuan and marine elapids	Aipysurus	Aipysurus foliosquama	Category 2 - High clinical relevance
			18	Elapidae	Australo-Papuan and marine elapids	Aipysurus	Aipysurus fuscus	Category 2 - High clinical relevance
			19	Elapidae	Australo-Papuan and marine elapids	Aipysurus	Aipysurus mosaicus	Category 3 - Moderate clinical relevance
			20	Colubridae	Natricinae	Amphiesma	Amphiesma stolatum	Category 4 - Low clinical relevance
			21	Elapidae	Australo-Papuan and marine elapids	Antaioserpens	Antaioserpens warro	Category 4 - Low clinical relevance
			22	Elapidae	Old World and American elapids	Aspidelaps	Aspidelaps lubricus	Category 2 - High clinical relevance
			23	Elapidae	Old World and American elapids	Aspidelaps	Aspidelaps scutatus	Category 2 - High clinical relevance
			24	Elapidae	Australo-Papuan and marine elapids	Aspidomorphus	Aspidomorphus muelleri	Category 3 - Moderate clinical relevance
			25	Atractaspididae	NA	Atractaspis	Atractaspis bibronii	Category 2 - High clinical relevance
			26	Atractaspididae	NA	Atractaspis	Atractaspis engaddensis	Category 2 - High clinical relevance
			27	Atractaspididae	NA	Atractaspis	Atractaspis fallax	Category 2 - High clinical relevance
			28	Atractaspididae	NA	Atractaspis	Atractaspis microlepidota	Category 2 - High clinical relevance
			29	Viperidae	Crotalinae	Atropoides	Atropoides picadoi	Category 1 - Critical clinical relevance
			30	Viperidae	Azemiopinae	Azemiops	Azemiops feae	Category 2 - High clinical relevance
			31	Viperidae	Viperinae	Bitis	Bitis arietans	Category 1 - Critical clinical relevance
			32	Viperidae	Viperinae	Bitis	Bitis caudalis	Category 2 - High clinical relevance
			33	Viperidae	Viperinae	Bitis	Bitis gabonica	Category 1 - Critical clinical relevance
			34	Viperidae	Viperinae	Bitis	Bitis nasicornis	Category 1 - Critical clinical relevance
			35	Viperidae	Viperinae	Bitis	Bitis parviocula	Category 1 - Critical clinical relevance
			36	Viperidae	Viperinae	Bitis	Bitis rhinoceros	Category 1 - Critical clinical relevance
			37	Colubridae	Colubrinae	Boiga	Boiga cyanea	Category 3 - Moderate clinical relevance
			38	Colubridae	Colubrinae	Boiga	Boiga cynodon	Category 3 - Moderate clinical relevance
			39	Colubridae	Colubrinae	Boiga	Boiga dendrophila	Category 3 - Moderate clinical relevance
			40	Colubridae	Colubrinae	Boiga	Boiga drapiezii	Category 3 - Moderate clinical relevance
			41	Colubridae	Colubrinae	Boiga	Boiga irregularis	Category 3 - Moderate clinical relevance
			42	Colubridae	Colubrinae	Boiga	Boiga nigriceps	Category 3 - Moderate clinical relevance
			43	Colubridae	Colubrinae	Boiga	Boiga trigonata	Category 3 - Moderate clinical relevance
			44	Colubridae	Dipsadinae	Borikenophis	Borikenophis portoricensis	Category 3 - Moderate clinical relevance
			45	Viperidae	Crotalinae	Bothriechis	Bothriechis aurifer	Category 2 - High clinical relevance
			46	Viperidae	Crotalinae	Bothriechis	Bothriechis bicolor	Category 2 - High clinical relevance
			47	Viperidae	Crotalinae	Bothriechis	Bothriechis lateralis	Category 2 - High clinical relevance
			48	Viperidae	Crotalinae	Bothriechis	Bothriechis marchi	Category 2 - High clinical relevance
			49	Viperidae	Crotalinae	Bothriechis	Bothriechis schlegelii	Category 2 - High clinical relevance
			50	Viperidae	Crotalinae	Bothriechis	Bothriechis thalassinus	Category 2 - High clinical relevance
			51	Viperidae	Crotalinae	Bothrocophias	Bothrocophias hyoprora	Category 2 - High clinical relevance
			52	Viperidae	Crotalinae	Bothrocophias	Bothrocophias myersi	Category 2 - High clinical relevance
			53	Viperidae	Crotalinae	Bothrops	Bothrops alcatraz	Category 1 - Critical clinical relevance
			54	Viperidae	Crotalinae	Bothrops	Bothrops alternatus	Category 1 - Critical clinical relevance
			55	Viperidae	Crotalinae	Bothrops	Bothrops asper	Category 1 - Critical clinical relevance
			56	Viperidae	Crotalinae	Bothrops	Bothrops atrox	Category 1 - Critical clinical relevance
			57	Viperidae	Crotalinae	Bothrops	Bothrops barnetti	Category 1 - Critical clinical relevance
			58	Viperidae	Crotalinae	Bothrops	Bothrops bilineatus	Category 1 - Critical clinical relevance
			59	Viperidae	Crotalinae	Bothrops	Bothrops brazili	Category 1 - Critical clinical relevance
			60	Viperidae	Crotalinae	Bothrops	Bothrops caribbaeus	Category 1 - Critical clinical relevance
			61	Viperidae	Crotalinae	Bothrops	Bothrops cotiara	Category 1 - Critical clinical relevance
			62	Viperidae	Crotalinae	Bothrops	Bothrops diporus	Category 1 - Critical clinical relevance
			63	Viperidae	Crotalinae	Bothrops	Bothrops erythromelas	Category 1 - Critical clinical relevance
			64	Viperidae	Crotalinae	Bothrops	Bothrops fonsecai	Category 1 - Critical clinical relevance
			65	Viperidae	Crotalinae	Bothrops	Bothrops insularis	Category 1 - Critical clinical relevance
			66	Viperidae	Crotalinae	Bothrops	Bothrops jararaca	Category 1 - Critical clinical relevance
			67	Viperidae	Crotalinae	Bothrops	Bothrops jararacussu	Category 1 - Critical clinical relevance
			68	Viperidae	Crotalinae	Bothrops	Bothrops lanceolatus	Category 1 - Critical clinical relevance
			69	Viperidae	Crotalinae	Bothrops	Bothrops leucurus	Category 1 - Critical clinical relevance
			70	Viperidae	Crotalinae	Bothrops	Bothrops marajoensis	Category 1 - Critical clinical relevance
			71	Viperidae	Crotalinae	Bothrops	Bothrops marmoratus	Category 1 - Critical clinical relevance
			72	Viperidae	Crotalinae	Bothrops	Bothrops matogrossensis	Category 1 - Critical clinical relevance
			73	Viperidae	Crotalinae	Bothrops	Bothrops moojeni	Category 1 - Critical clinical relevance
			74	Viperidae	Crotalinae	Bothrops	Bothrops neuwiedi	Category 1 - Critical clinical relevance
			75	Viperidae	Crotalinae	Bothrops	Bothrops pauloensis	Category 1 - Critical clinical relevance
			76	Viperidae	Crotalinae	Bothrops	Bothrops pictus	Category 1 - Critical clinical relevance
			77	Viperidae	Crotalinae	Bothrops	Bothrops pirajai	Category 1 - Critical clinical relevance
			78	Viperidae	Crotalinae	Bothrops	Bothrops taeniatus	Category 1 - Critical clinical relevance
			79	Elapidae	Australo-Papuan and marine elapids	Brachyurophis	Brachyurophis roperi	Category 4 - Low clinical relevance
			80	Elapidae	Old World and American elapids	Bungarus	Bungarus candidus	Category 1 - Critical clinical relevance
			81	Elapidae	Old World and American elapids	Bungarus	Bungarus caeruleus	Category 1 - Critical clinical relevance
			82	Elapidae	Old World and American elapids	Bungarus	Bungarus fasciatus	Category 1 - Critical clinical relevance
			83	Elapidae	Old World and American elapids	Bungarus	Bungarus flaviceps	Category 1 - Critical clinical relevance
			84	Elapidae	Old World and American elapids	Bungarus	Bungarus multicinctus	Category 1 - Critical clinical relevance
			85	Elapidae	Old World and American elapids	Bungarus	Bungarus sindanus	Category 1 - Critical clinical relevance
			86	Elapidae	Australo-Papuan and marine elapids	Cacophis	Cacophis squamulosus	Category 3 - Moderate clinical relevance
			87	Elapidae	Old World and American elapids	Calliophis	Calliophis bivirgatus	Category 1 - Critical clinical relevance
			88	Elapidae	Old World and American elapids	Calliophis	Calliophis intestinalis	Category 2 - High clinical relevance
			89	Viperidae	Crotalinae	Calloselasma	Calloselasma rhodostoma	Category 1 - Critical clinical relevance
			90	Viperidae	Viperinae	Causus	Causus lichtensteinii	Category 3 - Moderate clinical relevance
			91	Viperidae	Viperinae	Causus	Causus rhombeatus	Category 3 - Moderate clinical relevance
			92	Viperidae	Viperinae	Cerastes	Cerastes cerastes	Category 2 - High clinical relevance
			93	Viperidae	Viperinae	Cerastes	Cerastes vipera	Category 3 - Moderate clinical relevance
			94	Homalopsidae	NA	Cerberus	Cerberus rynchops	Category 4 - Low clinical relevance
			95	Viperidae	Crotalinae	Cerrophidion	Cerrophidion sasai	Category 2 - High clinical relevance
			96	Colubridae	Colubrinae	Coelognathus	Coelognathus radiatus	Category 4 - Low clinical relevance
			97	Viperidae	Crotalinae	Crotalus	Crotalus adamanteus	Category 1 - Critical clinical relevance
			98	Viperidae	Crotalinae	Crotalus	Crotalus atrox	Category 1 - Critical clinical relevance
			99	Viperidae	Crotalinae	Crotalus	Crotalus basiliscus	Category 1 - Critical clinical relevance
			100	Viperidae	Crotalinae	Crotalus	Crotalus catalinensis	Category 1 - Critical clinical relevance
			101	Viperidae	Crotalinae	Crotalus	Crotalus cerastes	Category 2 - High clinical relevance
			102	Viperidae	Crotalinae	Crotalus	Crotalus cerberus	Category 2 - High clinical relevance
			103	Viperidae	Crotalinae	Crotalus	Crotalus concolor	Category 2 - High clinical relevance
			104	Viperidae	Crotalinae	Crotalus	Crotalus culminatus	Category 1 - Critical clinical relevance
			105	Viperidae	Crotalinae	Crotalus	Crotalus durissus	Category 1 - Critical clinical relevance
			106	Viperidae	Crotalinae	Crotalus	Crotalus helleri	Category 1 - Critical clinical relevance
			107	Viperidae	Crotalinae	Crotalus	Crotalus horridus	Category 1 - Critical clinical relevance
			108	Viperidae	Crotalinae	Crotalus	Crotalus lepidus	Category 2 - High clinical relevance
			109	Viperidae	Crotalinae	Crotalus	Crotalus lutosus	Category 1 - Critical clinical relevance
			110	Viperidae	Crotalinae	Crotalus	Crotalus mictlantecuhtli	Category 1 - Critical clinical relevance
			111	Viperidae	Crotalinae	Crotalus	Crotalus molossus	Category 1 - Critical clinical relevance
			112	Viperidae	Crotalinae	Crotalus	Crotalus morulus	Category 2 - High clinical relevance
			113	Viperidae	Crotalinae	Crotalus	Crotalus oreganus	Category 1 - Critical clinical relevance
			114	Viperidae	Crotalinae	Crotalus	Crotalus pricei	Category 2 - High clinical relevance
			115	Viperidae	Crotalinae	Crotalus	Crotalus ruber	Category 1 - Critical clinical relevance
			116	Viperidae	Crotalinae	Crotalus	Crotalus scutulatus	Category 1 - Critical clinical relevance
			117	Viperidae	Crotalinae	Crotalus	Crotalus simus	Category 1 - Critical clinical relevance
			118	Viperidae	Crotalinae	Crotalus	Crotalus totonacus	Category 1 - Critical clinical relevance
			119	Viperidae	Crotalinae	Crotalus	Crotalus tzabcan	Category 1 - Critical clinical relevance
			120	Viperidae	Crotalinae	Crotalus	Crotalus viridis	Category 1 - Critical clinical relevance
			121	Elapidae	Australo-Papuan and marine elapids	Cryptophis	Cryptophis boschmai	Category 2 - High clinical relevance
			122	Elapidae	Australo-Papuan and marine elapids	Cryptophis	Cryptophis nigrescens	Category 2 - High clinical relevance
			123	Viperidae	Viperinae	Daboia	Daboia mauritanica	Category 1 - Critical clinical relevance
			124	Viperidae	Viperinae	Daboia	Daboia russelii	Category 1 - Critical clinical relevance
			125	Viperidae	Viperinae	Daboia	Daboia siamensis	Category 1 - Critical clinical relevance
			126	Viperidae	Crotalinae	Deinagkistrodon	Deinagkistrodon acutus	Category 1 - Critical clinical relevance
			127	Elapidae	Australo-Papuan and marine elapids	Demansia	Demansia papuensis	Category 2 - High clinical relevance
			128	Elapidae	Australo-Papuan and marine elapids	Demansia	Demansia psammophis	Category 3 - Moderate clinical relevance
			129	Elapidae	Australo-Papuan and marine elapids	Demansia	Demansia rimicola	Category 3 - Moderate clinical relevance
			130	Elapidae	Old World and American elapids	Dendroaspis	Dendroaspis angusticeps	Category 1 - Critical clinical relevance
			131	Elapidae	Old World and American elapids	Dendroaspis	Dendroaspis jamesoni	Category 1 - Critical clinical relevance
			132	Elapidae	Old World and American elapids	Dendroaspis	Dendroaspis polylepis	Category 1 - Critical clinical relevance
			133	Elapidae	Old World and American elapids	Dendroaspis	Dendroaspis viridis	Category 1 - Critical clinical relevance
			134	Elapidae	Australo-Papuan and marine elapids	Denisonia	Denisonia devisi	Category 3 - Moderate clinical relevance
			135	Colubridae	Dipsadinae	Diadophis	Diadophis punctatus	Category 4 - Low clinical relevance
			136	Colubridae	Colubrinae	Dispholidus	Dispholidus typus	Category 1 - Critical clinical relevance
			137	Elapidae	Australo-Papuan and marine elapids	Echiopsis	Echiopsis curta	Category 3 - Moderate clinical relevance
			138	Viperidae	Viperinae	Echis	Echis carinatus	Category 1 - Critical clinical relevance
			139	Viperidae	Viperinae	Echis	Echis coloratus	Category 1 - Critical clinical relevance
			140	Viperidae	Viperinae	Echis	Echis ocellatus	Category 1 - Critical clinical relevance
			141	Viperidae	Viperinae	Echis	Echis pyramidum	Category 1 - Critical clinical relevance
			142	Viperidae	Viperinae	Echis	Echis romani	Category 1 - Critical clinical relevance
			143	Elapidae	Australo-Papuan and marine elapids	Furina	Furina ornata	Category 4 - Low clinical relevance
			144	Elapidae	Australo-Papuan and marine elapids	Furina	Furina tristis	Category 3 - Moderate clinical relevance
			145	Viperidae	Crotalinae	Gloydius	Gloydius brevicaudus	Category 2 - High clinical relevance
			146	Viperidae	Crotalinae	Gloydius	Gloydius halys	Category 2 - High clinical relevance
			147	Colubridae	Colubrinae	Gonyosoma	Gonyosoma oxycephalum	Category 4 - Low clinical relevance
			148	Elapidae	Old World and American elapids	Hemachatus	Hemachatus haemachatus	Category 2 - High clinical relevance
			149	Elapidae	Australo-Papuan and marine elapids	Hemiaspis	Hemiaspis damelii	Category 3 - Moderate clinical relevance
			150	Elapidae	Australo-Papuan and marine elapids	Hemiaspis	Hemiaspis signata	Category 3 - Moderate clinical relevance
			151	Colubridae	Dipsadinae	Heterodon	Heterodon kennerlyi	Category 4 - Low clinical relevance
			152	Colubridae	Dipsadinae	Heterodon	Heterodon nasicus	Category 4 - Low clinical relevance
			153	Elapidae	Australo-Papuan and marine elapids	Hoplocephalus	Hoplocephalus bitorquatus	Category 2 - High clinical relevance
			154	Elapidae	Australo-Papuan and marine elapids	Hoplocephalus	Hoplocephalus bungaroides	Category 2 - High clinical relevance
			155	Elapidae	Australo-Papuan and marine elapids	Hoplocephalus	Hoplocephalus stephensii	Category 2 - High clinical relevance
			156	Colubridae	Dipsadinae	Hydrodynastes	Hydrodynastes gigas	Category 3 - Moderate clinical relevance
			157	Elapidae	Australo-Papuan and marine elapids	Hydrophis	Hydrophis curtus	Category 1 - Critical clinical relevance
			158	Elapidae	Australo-Papuan and marine elapids	Hydrophis	Hydrophis cyanocinctus	Category 1 - Critical clinical relevance
			159	Elapidae	Australo-Papuan and marine elapids	Hydrophis	Hydrophis platurus	Category 2 - High clinical relevance
			160	Elapidae	Australo-Papuan and marine elapids	Hydrophis	Hydrophis schistosus	Category 1 - Critical clinical relevance
			161	Viperidae	Crotalinae	Hypnale	Hypnale hypnale	Category 1 - Critical clinical relevance
			162	Colubridae	Dipsadinae	Hypsiglena	Hypsiglena jani	Category 4 - Low clinical relevance
			163	Viperidae	Crotalinae	Lachesis	Lachesis acrochorda	Category 1 - Critical clinical relevance
			164	Viperidae	Crotalinae	Lachesis	Lachesis melanocephala	Category 1 - Critical clinical relevance
			165	Viperidae	Crotalinae	Lachesis	Lachesis muta	Category 1 - Critical clinical relevance
			166	Viperidae	Crotalinae	Lachesis	Lachesis stenophrys	Category 1 - Critical clinical relevance
			167	Elapidae	Australo-Papuan and marine elapids	Laticauda	Laticauda schistorhyncha	Category 1 - Critical clinical relevance
			168	Pseudoxyrhophiidae	NA	Leioheterodon	Leioheterodon madagascariensis	Category 4 - Low clinical relevance
			169	Colubridae	Colubrinae	Leptophis	Leptophis ahaetulla	Category 4 - Low clinical relevance
			170	Elapidae	Australo-Papuan and marine elapids	Loveridgelaps	Loveridgelaps elapoides	Category 2 - High clinical relevance
			171	Viperidae	Viperinae	Macrovipera	Macrovipera lebetina	Category 1 - Critical clinical relevance
			172	Psammophiidae	NA	Malpolon	Malpolon insignitus	Category 3 - Moderate clinical relevance
			173	Viperidae	Crotalinae	Metlapilcoatlus	Metlapilcoatlus mexicanus	Category 2 - High clinical relevance
			174	Viperidae	Crotalinae	Metlapilcoatlus	Metlapilcoatlus nummifer	Category 2 - High clinical relevance
			175	Elapidae	Australo-Papuan and marine elapids	Micropechis	Micropechis ikaheca	Category 1 - Critical clinical relevance
			176	Elapidae	Old World and American elapids	Micruroides	Micruroides euryxanthus	Category 2 - High clinical relevance
			177	Elapidae	Old World and American elapids	Micrurus	Micrurus albicinctus	Category 2 - High clinical relevance
			178	Elapidae	Old World and American elapids	Micrurus	Micrurus alleni	Category 2 - High clinical relevance
			179	Elapidae	Old World and American elapids	Micrurus	Micrurus altirostris	Category 2 - High clinical relevance
			180	Elapidae	Old World and American elapids	Micrurus	Micrurus baliocoryphus	Category 2 - High clinical relevance
			181	Elapidae	Old World and American elapids	Micrurus	Micrurus brasiliensis	Category 2 - High clinical relevance
			182	Elapidae	Old World and American elapids	Micrurus	Micrurus browni	Category 2 - High clinical relevance
			183	Elapidae	Old World and American elapids	Micrurus	Micrurus clarki	Category 2 - High clinical relevance
			184	Elapidae	Old World and American elapids	Micrurus	Micrurus corallinus	Category 2 - High clinical relevance
			185	Elapidae	Old World and American elapids	Micrurus	Micrurus frontalis	Category 2 - High clinical relevance
			186	Elapidae	Old World and American elapids	Micrurus	Micrurus fulvius	Category 1 - Critical clinical relevance
			187	Elapidae	Old World and American elapids	Micrurus	Micrurus hemprichii	Category 3 - Moderate clinical relevance
			188	Elapidae	Old World and American elapids	Micrurus	Micrurus ibiboboca	Category 2 - High clinical relevance
			189	Elapidae	Old World and American elapids	Micrurus	Micrurus lemniscatus	Category 1 - Critical clinical relevance
			190	Elapidae	Old World and American elapids	Micrurus	Micrurus mipartitus	Category 1 - Critical clinical relevance
			191	Elapidae	Old World and American elapids	Micrurus	Micrurus mosquitensis	Category 2 - High clinical relevance
			192	Elapidae	Old World and American elapids	Micrurus	Micrurus pyrrhocryptus	Category 2 - High clinical relevance
			193	Elapidae	Old World and American elapids	Micrurus	Micrurus ruatanus	Category 2 - High clinical relevance
			194	Elapidae	Old World and American elapids	Micrurus	Micrurus spixii	Category 2 - High clinical relevance
			195	Elapidae	Old World and American elapids	Micrurus	Micrurus surinamensis	Category 1 - Critical clinical relevance
			196	Viperidae	Viperinae	Montivipera	Montivipera raddei	Category 1 - Critical clinical relevance
			197	Viperidae	Viperinae	Montivipera	Montivipera wagneri	Category 1 - Critical clinical relevance
			198	Viperidae	Viperinae	Montivipera	Montivipera xanthina	Category 1 - Critical clinical relevance
			199	Homalopsidae	NA	Myrrophis	Myrrophis chinensis	Category 4 - Low clinical relevance
			200	Elapidae	Old World and American elapids	Naja	Naja annulifera	Category 1 - Critical clinical relevance
			201	Elapidae	Old World and American elapids	Naja	Naja ashei	Category 1 - Critical clinical relevance
			202	Elapidae	Old World and American elapids	Naja	Naja atra	Category 1 - Critical clinical relevance
			203	Elapidae	Old World and American elapids	Naja	Naja haje	Category 1 - Critical clinical relevance
			204	Elapidae	Old World and American elapids	Naja	Naja kaouthia	Category 1 - Critical clinical relevance
			205	Elapidae	Old World and American elapids	Naja	Naja katiensis	Category 1 - Critical clinical relevance
			206	Elapidae	Old World and American elapids	Naja	Naja mossambica	Category 1 - Critical clinical relevance
			207	Elapidae	Old World and American elapids	Naja	Naja naja	Category 1 - Critical clinical relevance
			208	Elapidae	Old World and American elapids	Naja	Naja nigricincta	Category 1 - Critical clinical relevance
			209	Elapidae	Old World and American elapids	Naja	Naja nigricollis	Category 1 - Critical clinical relevance
			210	Elapidae	Old World and American elapids	Naja	Naja oxiana	Category 1 - Critical clinical relevance
			211	Elapidae	Old World and American elapids	Naja	Naja samarensis	Category 1 - Critical clinical relevance
			212	Elapidae	Old World and American elapids	Naja	Naja senegalensis	Category 1 - Critical clinical relevance
			213	Elapidae	Old World and American elapids	Naja	Naja sumatrana	Category 1 - Critical clinical relevance
			214	Elapidae	Australo-Papuan and marine elapids	Notechis	Notechis scutatus	Category 1 - Critical clinical relevance
			215	Elapidae	Old World and American elapids	Ophiophagus	Ophiophagus hannah	Category 1 - Critical clinical relevance
			216	Viperidae	Crotalinae	Ophryacus	Ophryacus smaragdinus	Category 2 - High clinical relevance
			217	Viperidae	Crotalinae	Ophryacus	Ophryacus sphenophrys	Category 2 - High clinical relevance
			218	Viperidae	Crotalinae	Ophryacus	Ophryacus undulatus	Category 2 - High clinical relevance
			219	Viperidae	Crotalinae	Ovophis	Ovophis convictus	Category 2 - High clinical relevance
			220	Viperidae	Crotalinae	Ovophis	Ovophis monticola	Category 2 - High clinical relevance
			221	Viperidae	Crotalinae	Ovophis	Ovophis okinavensis	Category 2 - High clinical relevance
			222	Viperidae	Crotalinae	Ovophis	Ovophis tonkinensis	Category 2 - High clinical relevance
			223	Elapidae	Australo-Papuan and marine elapids	Oxyuranus	Oxyuranus microlepidotus	Category 1 - Critical clinical relevance
			224	Elapidae	Australo-Papuan and marine elapids	Oxyuranus	Oxyuranus scutellatus	Category 1 - Critical clinical relevance
			225	Colubridae	Dipsadinae	Philodryas	Philodryas olfersii	Category 3 - Moderate clinical relevance
			226	Colubridae	Dipsadinae	Philodryas	Philodryas patagoniensis	Category 3 - Moderate clinical relevance
			227	Colubridae	Colubrinae	Platyceps	Platyceps rhodorachis	Category 4 - Low clinical relevance
			228	Viperidae	Crotalinae	Porthidium	Porthidium lansbergii	Category 2 - High clinical relevance
			229	Viperidae	Crotalinae	Porthidium	Porthidium nasutum	Category 2 - High clinical relevance
			230	Viperidae	Crotalinae	Porthidium	Porthidium ophryomegas	Category 2 - High clinical relevance
			231	Viperidae	Crotalinae	Porthidium	Porthidium porrasi	Category 2 - High clinical relevance
			232	Viperidae	Viperinae	Proatheris	Proatheris superciliaris	Category 1 - Critical clinical relevance
			233	Viperidae	Crotalinae	Protobothrops	Protobothrops elegans	Category 1 - Critical clinical relevance
			234	Viperidae	Crotalinae	Protobothrops	Protobothrops flavoviridis	Category 1 - Critical clinical relevance
			235	Viperidae	Crotalinae	Protobothrops	Protobothrops mucrosquamatus	Category 1 - Critical clinical relevance
			236	Psammophiidae	NA	Psammophis	Psammophis mossambicus	Category 4 - Low clinical relevance
			237	Elapidae	Australo-Papuan and marine elapids	Pseudechis	Pseudechis colletti	Category 1 - Critical clinical relevance
			238	Elapidae	Australo-Papuan and marine elapids	Pseudechis	Pseudechis papuanus	Category 1 - Critical clinical relevance
			239	Elapidae	Australo-Papuan and marine elapids	Pseudonaja	Pseudonaja affinis	Category 1 - Critical clinical relevance
			240	Elapidae	Australo-Papuan and marine elapids	Pseudonaja	Pseudonaja aspidorhyncha	Category 1 - Critical clinical relevance
			241	Elapidae	Australo-Papuan and marine elapids	Pseudonaja	Pseudonaja guttata	Category 1 - Critical clinical relevance
			242	Elapidae	Australo-Papuan and marine elapids	Pseudonaja	Pseudonaja inframacula	Category 1 - Critical clinical relevance
			243	Elapidae	Australo-Papuan and marine elapids	Pseudonaja	Pseudonaja ingrami	Category 1 - Critical clinical relevance
			244	Elapidae	Australo-Papuan and marine elapids	Pseudonaja	Pseudonaja mengdeni	Category 1 - Critical clinical relevance
			245	Elapidae	Australo-Papuan and marine elapids	Pseudonaja	Pseudonaja modesta	Category 3 - Moderate clinical relevance
			246	Elapidae	Australo-Papuan and marine elapids	Pseudonaja	Pseudonaja nuchalis	Category 1 - Critical clinical relevance
			247	Elapidae	Australo-Papuan and marine elapids	Pseudonaja	Pseudonaja textilis	Category 1 - Critical clinical relevance
			248	Colubridae	Colubrinae	Ptyas	Ptyas carinata	Category 4 - Low clinical relevance
			249	Colubridae	Natricinae	Rhabdophis	Rhabdophis subminiatus	Category 2 - High clinical relevance
			250	Colubridae	Natricinae	Rhabdophis	Rhabdophis tigrinus	Category 2 - High clinical relevance
			251	Colubridae	Colubrinae	Rhinobothryum	Rhinobothryum bovalli	Category 4 - Low clinical relevance
			252	Colubridae	Colubrinae	Salvadora	Salvadora grahamiae	Category 4 - Low clinical relevance
			253	Elapidae	Australo-Papuan and marine elapids	Simoselaps	Simoselaps bertholdi	Category 4 - Low clinical relevance
			254	Viperidae	Crotalinae	Sistrurus	Sistrurus catenatus	Category 2 - High clinical relevance
			255	Viperidae	Crotalinae	Sistrurus	Sistrurus miliarius	Category 2 - High clinical relevance
			256	Viperidae	Crotalinae	Sistrurus	Sistrurus tergeminus	Category 2 - High clinical relevance
			257	Colubridae	Colubrinae	Spilotes	Spilotes sulphureus	Category 4 - Low clinical relevance
			258	Elapidae	Australo-Papuan and marine elapids	Suta	Suta dwyeri	Category 4 - Low clinical relevance
			259	Elapidae	Australo-Papuan and marine elapids	Suta	Suta fasciata	Category 3 - Moderate clinical relevance
			260	Elapidae	Australo-Papuan and marine elapids	Suta	Suta punctata	Category 3 - Moderate clinical relevance
			261	Elapidae	Australo-Papuan and marine elapids	Suta	Suta spectabilis	Category 3 - Moderate clinical relevance
			262	Elapidae	Australo-Papuan and marine elapids	Suta	Suta suta	Category 2 - High clinical relevance
			263	Colubridae	Colubrinae	Tantilla	Tantilla nigriceps	Category 4 - Low clinical relevance
			264	Colubridae	Colubrinae	Telescopus	Telescopus dhara	Category 4 - Low clinical relevance
			265	Colubridae	Natricinae	Thamnophis	Thamnophis elegans	Category 4 - Low clinical relevance
			266	Colubridae	Colubrinae	Thelotornis	Thelotornis mossambicanus	Category 1 - Critical clinical relevance
			267	Elapidae	Australo-Papuan and marine elapids	Toxicocalamus	Toxicocalamus longissimus	Unknown
			268	Colubridae	Colubrinae	Toxicodryas	Toxicodryas vexator	Category 3 - Moderate clinical relevance
			269	Viperidae	Crotalinae	Trimeresurus	Trimeresurus albolabris	Category 2 - High clinical relevance
			270	Viperidae	Crotalinae	Trimeresurus	Trimeresurus borneensis	Category 2 - High clinical relevance
			271	Viperidae	Crotalinae	Trimeresurus	Trimeresurus gramineus	Category 2 - High clinical relevance
			272	Viperidae	Crotalinae	Trimeresurus	Trimeresurus hageni	Category 2 - High clinical relevance
			273	Viperidae	Crotalinae	Trimeresurus	Trimeresurus insularis	Category 2 - High clinical relevance
			274	Viperidae	Crotalinae	Trimeresurus	Trimeresurus macrops	Category 2 - High clinical relevance
			275	Viperidae	Crotalinae	Trimeresurus	Trimeresurus nebularis	Category 2 - High clinical relevance
			276	Viperidae	Crotalinae	Trimeresurus	Trimeresurus popeiorum	Category 2 - High clinical relevance
			277	Viperidae	Crotalinae	Trimeresurus	Trimeresurus puniceus	Category 2 - High clinical relevance
			278	Viperidae	Crotalinae	Trimeresurus	Trimeresurus purpureomaculatus	Category 2 - High clinical relevance
			279	Viperidae	Crotalinae	Trimeresurus	Trimeresurus stejnegeri	Category 2 - High clinical relevance
			280	Viperidae	Crotalinae	Trimeresurus	Trimeresurus wiroti	Category 2 - High clinical relevance
			281	Colubridae	Colubrinae	Trimorphodon	Trimorphodon lambda	Category 4 - Low clinical relevance
			282	Colubridae	Colubrinae	Trimorphodon	Trimorphodon quadruplex	Category 4 - Low clinical relevance
			283	Viperidae	Crotalinae	Tropidolaemus	Tropidolaemus subannulatus	Category 2 - High clinical relevance
			284	Viperidae	Crotalinae	Tropidolaemus	Tropidolaemus wagleri	Category 2 - High clinical relevance
			285	Elapidae	Australo-Papuan and marine elapids	Vermicella	Vermicella annulata	Category 4 - Low clinical relevance
			286	Viperidae	Viperinae	Vipera	Vipera ammodytes	Category 3 - Moderate clinical relevance
			287	Viperidae	Viperinae	Vipera	Vipera anatolica	Category 2 - High clinical relevance
			288	Viperidae	Viperinae	Vipera	Vipera aspis	Category 2 - High clinical relevance
			289	Viperidae	Viperinae	Vipera	Vipera barani	Category 2 - High clinical relevance
			290	Viperidae	Viperinae	Vipera	Vipera berus	Category 2 - High clinical relevance
			291	Viperidae	Viperinae	Vipera	Vipera eriwanensis	Category 3 - Moderate clinical relevance
			292	Viperidae	Viperinae	Vipera	Vipera kaznakovi	Category 2 - High clinical relevance
			293	Viperidae	Viperinae	Vipera	Vipera latastei	Category 2 - High clinical relevance
			294	Viperidae	Viperinae	Vipera	Vipera nikolskii	Category 2 - High clinical relevance
			295	Viperidae	Viperinae	Vipera	Vipera transcaucasiana	Category 2 - High clinical relevance
			296	Viperidae	Viperinae	Vipera	Vipera ursinii	Category 3 - Moderate clinical relevance
			297	Elapidae	Old World and American elapids	Walterinnesia	Walterinnesia aegyptia	Category 2 - High clinical relevance
			298	Elapidae	Old World and American elapids	Walterinnesia	Walterinnesia morgani	Category 2 - High clinical relevance

## Sheet: Table S3
			Supplementary Table S3. Country of origin of the retrieved snake species. The overall species number is higher than the number of species actually retrieved from the analysed publications because some species were assigned to more than one country.
	INDEX		Country	Species
	Table S1		Australia	55
	Table S2		Brazil	35
	Table S3		USA	31
	Table S4		Costa Rica	22
	Table S5		Mexico	16
	Table S6		Indonesia	14
			Malaysia	13
			China	12
			Colombia	10
			Turkey	10
			Thailand	9
			India	8
			Argentina	7
			Egypt	6
			Nigeria	6
			Tanzania	6
			Guatemala	5
			Pakistan	5
			Papua New Guinea	5
			Peru	5
			Singapore	5
			South Africa	5
			Taiwan	5
			Kenya	4
			Morocco	4
			Bolivia	3
			Iran	3
			Japan	3
			Java	3
			Tunisia	3
			Uganda	3
			Vietnam	3
			Armenia	2
			Bali	2
			Croatia	2
			Ecuador	2
			France	2
			Ghana	2
			Honduras	2
			Mozambique	2
			Namibia	2
			Saudi Arabia	2
			Sri Lanka	2
			Sulawesi	2
			Suriname	2
			Venezuela	2
			Austria	1
			Belize	1
			Borneo	1
			British Virgin Islands	1
			Bulgaria	1
			Cameroon	1
			Canada	1
			Cyprus	1
			Ethiopia	1
			Guam	1
			Guinea	1
			Hong Kong	1
			Hungary	1
			Israel	1
			Italy	1
			Kenya	1
			Madagascar	1
			Martinique	1
			Myanmar	1
			Niue	1
			Philippines	1
			Russia	1
			Saint Lucia	1
			Slovenia	1
			Spain	1
			Togo	1
			UAE	1
			Ukraine	1
			West Bengal	1
			West Papua	1

## Sheet: Table S4
			Supplementary Table S4. Number of publications considered per each year of the defined time frame. Years for which no articles were considered are not reported.
	INDEX		Year	Number of publications
	Table S1		1964	2
	Table S2		1968	1
	Table S3		1973	1
	Table S4		1974	3
	Table S5		1980	2
	Table S6		1982	1
			1983	2
			1985	1
			1986	3
			1988	2
			1989	1
			1990	2
			1991	2
			1992	3
			1993	1
			1996	1
			1997	1
			1998	2
			1999	1
			2000	5
			2001	2
			2002	5
			2003	5
			2004	3
			2005	5
			2006	11
			2007	8
			2008	7
			2009	11
			2010	8
			2011	5
			2012	11
			2013	8
			2014	8
			2015	14
			2016	8
			2017	9
			2018	18
			2019	29
			2020	27
			2021	28

## Sheet: Table S5
			Supplementary Table S5. Polynomial regression models applied to test the relationship between topic categories and number of yearly papers covering each one of them. For each model, predicted outcome value (y), information score (Akaike’s Information Criterion corrected for small sample sizes; AICc), observed-versus-expected chi-squared value (χ2), coefficient of determination (r2), and p-value (…
	INDEX		Topic category	Best-fitting model	y	AICc	χ2	r2	p
	Table S1		“Biological activity”	3rd order polynomial	0.0004007x3-2.387x2+4738x-3.136e6	237.23	228.48	0.79495	< 0.000001
	Table S2		“Antivenomics and neutralisation”	3rd order polynomial	0.0003516x3-2.094x2+4159x-2.753e6	171.19	162.44	0.77757	< 0.000001
	Table S3		“Venom characterisation”	3rd order polynomial	0.0034x3-20.21x2+4.004e4x-2.644e7	872.18	863.43	0.99558	< 0.000001
	Table S4		“Geographic venom variation”	2nd order polynomial	0.003282x2-12.98x+1.284e4	68.705	62.261	0.75061	< 0.000001
	Table S5		“Individual venom variation”	3rd order polynomial	7.901e-5x3-0.47x2+931.9x-6.159e5	50.732	41.977	0.59204	< 0.000001
	Table S6		“Interspecific venom variation”	3rd order polynomial	0.0004634x3-2.756x2+5466x-3.613e6	413.99	405.23	0.84765	< 0.000001
			“Envenomation symptoms”	1st order polynomial	0.005506x-10.88	12.294	8.0762	0.05751	0.069807
			“Prey specificity of venom”	3rd order polynomial	3.877e-5x3-0.2307x2+457.7x-3.026e5	22.08	13.326	0.46953	< 0.000001

## Sheet: Table S6
			Supplementary Table S6. Summary of the Generalised Linear Model (GLM) applied to test the relationship between number of articles retrieved for each snake species and hazard category (HAZARD) and biogeographic realm (REALM). The levels "Critical" and "Neotropic" have been used as reference for the predictors HAZARD and REALM, respectively. For each predictor level, coefficients (B), standard erro…
	INDEX			B	SE	p
	Table S1		(Intercept)	1.101	0.0792	< 2e-16
	Table S2		HAZARD_High	-0.6407	0.0953	1.73e-11
	Table S3		HAZARD_Moderate	-0.344	0.139	0.0137
	Table S4		HAZARD_Low	-0.765	0.168	5.29e-06
	Table S5		REALM_Afrotropic	-0.274	0.142	0.0535
	Table S6		REALM_Australasia	-0.386	0.133	0.00372
			REALM_Indomalayan	0.124	0.1097	0.258
			REALM_Nearctic	0.126	0.132	0.341
			REALM_Palearctic	0.0566	0.149	0.7052
